# Supplementary material for: Cuticle deposition duration in the uterus is correlated with eggshell cuticle quality in White Leghorn laying hens
Source: Sci Rep. 2021 Nov 11;11:22100. doi: 10.1038/s41598-021-01718-0 (PMC8586345; doi:10.1038/s41598-021-01718-0)
Supplement: Supplementary file 2 — Supplementary Information 2. [file 41598_2021_1718_MOESM2_ESM.csv]

Supplementary Table S4. Identified and quantified proteins in the uterus samples of GC and PC group hens
protein	logFC	AveExpr	t	P.Value	adj.P.Val	B	genes	protein names
tr|A0A1L1RJ01|A0A1L1RJ01_CHICK	0.352582303	7.696117481	6.837289878	3.17E-05	0.070754642	1.832315653	THNSL2	Uncharacterized protein
tr|F1NBE3|F1NBE3_CHICK	-0.935294444	7.88850633	-6.667153786	3.97E-05	0.070754642	1.731977091	GCAT	Aminotran_1_2 domain-containing protein
tr|A0A1D5PQ96|A0A1D5PQ96_CHICK	-0.46026253	8.202442052	-6.502414399	4.94E-05	0.070754642	1.603542599	HIBADH	3-hydroxyisobutyrate dehydrogenase (HIBADH) (EC 1.1.1.31)
tr|A0A1D5PN97|A0A1D5PN97_CHICK	-0.368799253	7.792501983	-6.028011347	9.48E-05	0.101828015	1.127158762	MRI1	Methylthioribose-1-phosphate isomerase (M1Pi) (MTR-1-P isomerase) (EC 5.3.1.23) (S-methyl-5-thioribose-1-phosphate isomerase) (Translation initiation factor eIF-2B subunit alpha/beta/delta-like protein)
tr|Q8UWC5|Q8UWC5_CHICK	-0.34532491	8.615984731	-5.019002945	4.21E-04	0.308607039	0.045241968	MATR3	Nuclear protein matrin 3
tr|F1P0L3|F1P0L3_CHICK	0.447573751	8.058740079	5.003091501	4.31E-04	0.308607039	0.032832785	CLYBL	HpcH_HpaI domain-containing protein
tr|F1NEF6|F1NEF6_CHICK	-0.263526555	8.627237638	-4.795689345	5.96E-04	0.35216886	-0.217640398	ACAD9	Uncharacterized protein
tr|E1C4C0|E1C4C0_CHICK	-0.297447565	8.733769709	-4.728433272	6.63E-04	0.35216886	-0.303301264	NDUFAB1	Acyl carrier protein
tr|A0A1D5P7X3|A0A1D5P7X3_CHICK	0.282429272	7.361979408	4.566757105	8.59E-04	0.35216886	-0.527218887	CAPG	Uncharacterized protein
tr|A0A1D5P1U2|A0A1D5P1U2_CHICK	-0.297515747	8.831660139	-4.52943357	9.12E-04	0.35216886	-0.57256499	PDHB	Pyruvate dehydrogenase E1 component subunit beta (EC 1.2.4.1)
tr|F1NT40|F1NT40_CHICK	-0.291455784	7.96716469	-4.492077871	9.69E-04	0.35216886	-0.589956583	SAR1A	Uncharacterized protein
sp|P07583|LEG4_CHICK	0.454262428	7.501058636	4.430831425	0.001070849	0.35216886	-0.690983834	CG-1B	Beta-galactoside-binding lectin (14 kDa lectin) (C-14) (Galectin CG-1B)
tr|A0A1D5NVM2|A0A1D5NVM2_CHICK	-0.300112411	7.530858218	-4.223226081	0.001506328	0.35216886	-0.94582417	NDUFA2	NADH dehydrogenase [ubiquinone] 1 alpha subcomplex subunit 2
tr|A0A1D5PMW9|A0A1D5PMW9_CHICK	-0.305000539	6.815463639	-4.251397418	0.001437694	0.35216886	-0.951531299	RAB2B	Uncharacterized protein
tr|F1NPS5|F1NPS5_CHICK	0.246039042	7.417912055	4.214808802	0.001527494	0.35216886	-0.963561184	CHMP1A	Uncharacterized protein
sp|P04354|CALB1_CHICK	-0.53353113	8.731259848	-4.194761358	0.001579169	0.35216886	-0.983550597	CALB1	Calbindin (Calbindin D28) (D-28K) (Vitamin D-dependent calcium-binding protein, avian-type)
tr|F1NRZ9|F1NRZ9_CHICK	-0.27851233	7.89018103	-4.151230676	0.001697773	0.35216886	-1.030576747	PRODH	Proline dehydrogenase (EC 1.5.5.2)
tr|E1BXW9|E1BXW9_CHICK	-0.320894151	7.648982258	-4.127019311	0.001767736	0.35216886	-1.066173898	TDRD3	Tudor domain-containing protein 3
tr|Q5ZJ67|Q5ZJ67_CHICK	0.249473091	6.971699268	4.140424433	0.001728635	0.35216886	-1.088256464	NUDT14 RCJMB04_20f10	Nudix hydrolase domain-containing protein
tr|F1P4R3|F1P4R3_CHICK	0.502166959	8.39149667	4.099122813	0.001852098	0.35216886	-1.093760339	FHL2	Uncharacterized protein
tr|F1NV14|F1NV14_CHICK	0.23152011	7.581909969	4.085224411	0.001895687	0.35216886	-1.127930268	LRRC31	Uncharacterized protein
tr|A0A3Q3AJQ2|A0A3Q3AJQ2_CHICK	-0.265087986	6.927892251	-4.092840133	0.001871671	0.35216886	-1.142963085	NA	Uncharacterized protein
tr|E1BUN0|E1BUN0_CHICK	0.327036039	7.933537946	4.06306205	0.001967424	0.35216886	-1.149461807	HAPLN3	Uncharacterized protein
tr|F1NWJ8|F1NWJ8_CHICK	-0.267906776	9.260551504	-4.065215558	0.001960331	0.35216886	-1.217151888	NA	SH3 domain binding glutamate rich protein like 2
tr|F1P138|F1P138_CHICK	0.238118294	7.783976225	4.000458544	0.002185775	0.368086019	-1.234411252	PPM1K	PPM-type phosphatase domain-containing protein
sp|Q5ZJQ7|SSU72_CHICK	-0.227007344	7.600010655	-3.989184669	0.002227709	0.368086019	-1.253548352	SSU72 RCJMB04_16f24	RNA polymerase II subunit A C-terminal domain phosphatase SSU72 (CTD phosphatase SSU72) (EC 3.1.3.16)
tr|Q5ZJB5|Q5ZJB5_CHICK	-0.285564326	6.728289191	-3.95085601	0.002376652	0.378151768	-1.343306372	MCFD2 RCJMB04_19h8	Uncharacterized protein
tr|F1NHH9|F1NHH9_CHICK	-0.235886787	8.552380086	-3.848453719	0.002827631	0.421887055	-1.434920522	BDH1A	Uncharacterized protein
sp|Q5ZKE5|CAB45_CHICK	0.255822971	7.007979094	3.844251895	0.002847934	0.421887055	-1.475693121	SDF4 CAB45 RCJMB04_11g4	45 kDa calcium-binding protein (Cab45) (Stromal cell-derived factor 4) (SDF-4)
tr|A0A1D5PEE1|A0A1D5PEE1_CHICK	-0.180553918	8.470961899	-3.760847163	0.003283837	0.467004852	-1.550704619	OSBP	Oxysterol-binding protein
tr|E1C043|E1C043_CHICK	-0.403393338	8.984303266	-3.74574118	0.003369914	0.467004852	-1.611082679	COX5A	Uncharacterized protein
tr|A0A1D5PL36|A0A1D5PL36_CHICK	-0.159796777	8.31795463	-3.706983719	0.003601617	0.46886508	-1.625790013	ACAA2	Uncharacterized protein
tr|Q5ZL39|Q5ZL39_CHICK	0.246047276	7.458680996	3.708585395	0.003591723	0.46886508	-1.641017112	PPP1CC RCJMB04_7p6	Serine/threonine-protein phosphatase (EC 3.1.3.16)
tr|A0A1D5PQV3|A0A1D5PQV3_CHICK	-0.221939538	8.024489961	-3.640461467	0.004038493	0.49128621	-1.724227543	DLST	Lipoyl-binding domain-containing protein
tr|F1NWK2|F1NWK2_CHICK	-0.237300957	7.618230497	-3.626043494	0.004140198	0.49128621	-1.750196099	COX7A2	Uncharacterized protein
tr|A0A3Q2TWD3|A0A3Q2TWD3_CHICK	0.364468793	7.23453092	3.629043716	0.004118819	0.49128621	-1.75845447	CDHR4	Uncharacterized protein
tr|A0A1D5P6S2|A0A1D5P6S2_CHICK	-0.198672375	7.560337466	-3.594644227	0.004370944	0.49128621	-1.794504259	FAHD2A	FAA_hydrolase domain-containing protein
tr|A0A1D5PNJ9|A0A1D5PNJ9_CHICK	-0.189763547	7.615239589	-3.586525424	0.004432739	0.49128621	-1.805211574	MAP4K4	Uncharacterized protein
tr|F1P1Y2|F1P1Y2_CHICK	-0.33582929	7.294608915	-3.566753414	0.004587028	0.49128621	-1.838543162	BPIFB3	Uncharacterized protein
tr|F1N8J8|F1N8J8_CHICK	-0.256911241	7.924605687	-3.545471617	0.004759296	0.49128621	-1.858884739	CRIP2	Uncharacterized protein
tr|E1BTH8|E1BTH8_CHICK	0.222915566	7.000245074	3.556705399	0.004667548	0.49128621	-1.8633364	PSMG3	Uncharacterized protein
tr|A0A1D5NV93|A0A1D5NV93_CHICK	0.466709546	7.927931061	3.516324609	0.005006108	0.49128621	-1.900365117	PYCRL	Pyrroline-5-carboxylate reductase (EC 1.5.1.2)
tr|E1C0R9|E1C0R9_CHICK	-0.178565231	7.74428019	-3.517353776	0.004997173	0.49128621	-1.901170694	EMC7	DUF2012 domain-containing protein
tr|A0A1D5PJZ8|A0A1D5PJZ8_CHICK	0.203409426	7.283309957	3.51337647	0.005031795	0.49128621	-1.915521657	PATL1	PAT1 domain-containing protein
tr|A0A1D5NZM5|A0A1D5NZM5_CHICK	0.23838421	8.153171656	3.497797593	0.005169806	0.493544103	-1.925117468	RCC2	Uncharacterized protein
tr|E1C7T1|E1C7T1_CHICK	-0.498726478	8.110789289	-3.466398028	0.005459924	0.509909382	-1.968410137	SPIA1	SERPIN domain-containing protein
tr|Q5ZJQ4|Q5ZJQ4_CHICK	-0.189805708	7.970096433	-3.419906377	0.005920542	0.512267875	-2.037239405	SGK3 RCJMB04_16g8	Non-specific serine/threonine protein kinase (EC 2.7.11.1)
tr|A0A1L1RR91|A0A1L1RR91_CHICK	-0.185809044	7.98405491	-3.41808003	0.00593943	0.512267875	-2.038911111	DNAJB11	J domain-containing protein
tr|A0A3Q2U9I4|A0A3Q2U9I4_CHICK	-0.177070379	6.674247598	-3.416462363	0.005956212	0.512267875	-2.06363602	NDUFAF3	Uncharacterized protein
sp|B7FF67|SNTAN_CHICK	0.270221216	7.828353124	3.394393828	0.006190072	0.512267875	-2.074964078	SNTN S100A1L	Sentan (Protein S100-A1-like) (S100 calcium-binding protein A1-like)
tr|A0A1D5NXS9|A0A1D5NXS9_CHICK	-0.322932425	7.917119323	-3.375081666	0.006402441	0.512267875	-2.10146838	ACTN4	Alpha-actinin-4
tr|A0A1D5P8I7|A0A1D5P8I7_CHICK	-0.200133833	9.038219864	-3.377068076	0.006380257	0.512267875	-2.110521059	IDH2	Isocitrate dehydrogenase [NADP] (EC 1.1.1.42)
tr|A0A1L1RSD2|A0A1L1RSD2_CHICK	0.221527616	7.300463979	3.367234104	0.006490857	0.512267875	-2.12101537	GUSB	Uncharacterized protein
tr|A0A1D5NX03|A0A1D5NX03_CHICK	-0.334904539	8.857052252	-3.361315757	0.006558364	0.512267875	-2.12422515	SLC4A4	Anion exchange protein
tr|A0A3Q2UIX5|A0A3Q2UIX5_CHICK	0.182903632	7.406167044	3.363207391	0.00653671	0.512267875	-2.124670623	PPP3CC	Serine/threonine-protein phosphatase (EC 3.1.3.16)
tr|A0A1L1RRP0|A0A1L1RRP0_CHICK	-0.202390713	7.531139891	-3.318216848	0.007072147	0.520020578	-2.185265928	TSTD3	Rhodanese domain-containing protein
tr|F1N970|F1N970_CHICK	0.28178072	7.277157789	3.304921962	0.007238807	0.520020578	-2.209705761	RDH14	Uncharacterized protein
tr|A0A3Q2UMP0|A0A3Q2UMP0_CHICK	-0.16057232	7.447921192	-3.298718254	0.007317942	0.520020578	-2.214517759	ACAD6L	Uncharacterized protein
tr|A0A3Q3AK56|A0A3Q3AK56_CHICK	-0.33880843	7.496218921	-3.291979794	0.007404901	0.520020578	-2.223168805	TCHP	Uncharacterized protein
tr|E1C3C0|E1C3C0_CHICK	-0.229473388	7.575277214	-3.27485884	0.007630624	0.520020578	-2.24720259	TRIAP1	Uncharacterized protein
tr|R4GKS3|R4GKS3_CHICK	-0.214348338	7.6168624	-3.262865752	0.007792915	0.520020578	-2.263636958	COX19	CHCH domain-containing protein
tr|E1C645|E1C645_CHICK	-0.166158097	8.209845053	-3.260901148	0.007819833	0.520020578	-2.263682912	NDUFA7	Uncharacterized protein
tr|F1NRT4|F1NRT4_CHICK	0.171463166	7.598683322	3.255621665	0.007892643	0.520020578	-2.274791652	COQ3	Ubiquinone biosynthesis O-methyltransferase, mitochondrial (3-demethylubiquinol 3-O-methyltransferase) (EC 2.1.1.64) (Polyprenyldihydroxybenzoate methyltransferase) (EC 2.1.1.114)
sp|P98152|TF65_CHICK	0.174930463	7.508694238	3.25041031	0.007965192	0.520020578	-2.28365049	RELA	Transcription factor p65 (Nuclear factor NF-kappa-B p65 subunit)
tr|R4GM79|R4GM79_CHICK	-0.19499905	8.388324141	-3.237022157	0.008154707	0.520020578	-2.297857078	TOP1	DNA topoisomerase I (EC 5.6.2.1) (DNA topoisomerase 1)
tr|A0A1L1RLG3|A0A1L1RLG3_CHICK	0.228440782	7.352003687	3.239165867	0.008124056	0.520020578	-2.30144306	MACROD2	Uncharacterized protein
tr|A0A1D5PJI0|A0A1D5PJI0_CHICK	0.201159048	6.734779623	3.232966354	0.008213021	0.520020578	-2.318859579	SEPT7	Septin-type G domain-containing protein
tr|Q5ZHM8|Q5ZHM8_CHICK	0.166739958	6.405834421	3.231705358	0.008231238	0.520020578	-2.331838227	SDCBP RCJMB04_35e13	Uncharacterized protein
tr|F1NQR2|F1NQR2_CHICK	-0.22712502	8.439063491	-3.213077595	0.008505192	0.523902461	-2.332738185	SLC9A3R2	Na(+)/H(+) exchange regulatory cofactor NHE-RF
tr|A0A1D5NYG3|A0A1D5NYG3_CHICK	-0.159399283	8.795977843	-3.210982127	0.008536586	0.523902461	-2.339158067	FLNB	Uncharacterized protein
tr|A0A1D5NYY8|A0A1D5NYY8_CHICK	0.156103406	7.761403185	3.195538033	0.008771631	0.530745442	-2.360535299	DPP7	Uncharacterized protein
tr|A0A1D5PHL1|A0A1D5PHL1_CHICK	-0.17383478	8.222008608	-3.186632059	0.008910156	0.531639305	-2.371408804	RBM14	Uncharacterized protein
tr|F1NSA8|F1NSA8_CHICK	0.171843238	8.167474419	3.163110262	0.009286817	0.532936514	-2.40637384	RAP1A	Uncharacterized protein
tr|F1NKW9|F1NKW9_CHICK	0.145542739	7.95128405	3.158154649	0.009368216	0.532936514	-2.414006985	PSMD5	Uncharacterized protein
tr|E1C2A8|E1C2A8_CHICK	-0.181930923	7.666567127	-3.158278986	0.009366164	0.532936514	-2.414149031	ICA1	AH domain-containing protein
sp|Q5ZIR8|TIM9_CHICK	-0.464458744	7.350743845	-3.145966996	0.009571502	0.532936514	-2.432948302	TIMM9 TIM9 RCJMB04_23p13	Mitochondrial import inner membrane translocase subunit Tim9
tr|A0A3Q2U9J6|A0A3Q2U9J6_CHICK	0.28627348	6.681109684	3.141478217	0.009647498	0.532936514	-2.447408989	MAPKAP1	Target of rapamycin complex 2 subunit MAPKAP1
tr|A0A1D5NZS4|A0A1D5NZS4_CHICK	-0.222593173	8.205643437	-3.121649875	0.009990595	0.532936514	-2.466109211	GLYR1	Putative oxidoreductase GLYR1
tr|A0A1D5NZU6|A0A1D5NZU6_CHICK	-0.177834852	7.511631257	-3.113912129	0.010127821	0.532936514	-2.479031315	LOXL3	Uncharacterized protein
tr|A0A1D6UPS7|A0A1D6UPS7_CHICK	-0.226337221	8.126132384	-3.109981159	0.010198266	0.532936514	-2.483279223	EPHX2	AB hydrolase-1 domain-containing protein
tr|A0A1D5NTS3|A0A1D5NTS3_CHICK	0.192050659	7.1978684	3.111890576	0.010163986	0.532936514	-2.484273351	ATP11C	Phospholipid-transporting ATPase (EC 7.6.2.1)
tr|A0A3Q2UK74|A0A3Q2UK74_CHICK	0.205557376	7.841980417	3.104461672	0.010298018	0.532936514	-2.491760027	ADA2	Adenosine deaminase 2
tr|A0A1D5PRM3|A0A1D5PRM3_CHICK	-0.180838357	6.938054285	-3.10721393	0.010248154	0.532936514	-2.492396124	MRPL9	RIBOSOMAL_L9 domain-containing protein
tr|Q5F404|Q5F404_CHICK	-0.158762795	6.962360555	-3.097755604	0.010420546	0.532936514	-2.505139351	BAK1 RCJMB04_3p2	Uncharacterized protein
tr|A0A1D5PD25|A0A1D5PD25_CHICK	0.233318888	7.341376341	3.089551955	0.01057245	0.534344054	-2.515124174	EFHD2	Uncharacterized protein
sp|Q98953|S10A6_CHICK	0.295480153	7.853771999	3.073481995	0.010876545	0.543321384	-2.536863744	S100A6	Protein S100-A6 (Calcyclin) (S100 calcium-binding protein A6)
tr|Q5ZL56|Q5ZL56_CHICK	-0.206527707	8.317132476	-3.065053703	0.011039562	0.545125972	-2.548881241	ACADS RCJMB04_7j20	Uncharacterized protein
tr|A0A1D5P5R1|A0A1D5P5R1_CHICK	-0.318582644	7.52630398	-3.039507783	0.011548928	0.561541465	-2.586355648	NIT1	CN hydrolase domain-containing protein
tr|F1NVA3|F1NVA3_CHICK	0.225834183	6.516407964	3.035380593	0.011633424	0.561541465	-2.599168106	FHOD1	Uncharacterized protein
tr|F1NV24|F1NV24_CHICK	-0.365335272	8.060317244	-3.022376528	0.011903765	0.56820639	-2.611105096	SDC1	Syndecan
tr|F6RIN4|F6RIN4_CHICK	0.170715943	7.448327859	3.008744568	0.012193978	0.569891125	-2.630990652	BMPR2	Receptor protein serine/threonine kinase (EC 2.7.11.30)
tr|A0A3Q3AA18|A0A3Q3AA18_CHICK	-0.176509441	6.274404295	-3.008262438	0.012204372	0.569891125	-2.641138402	AFG1L	Uncharacterized protein
sp|Q5ZLM2|DBR1_CHICK	-0.136258269	7.281204582	-2.997787642	0.012432415	0.570168048	-2.646935163	DBR1 RCJMB04_5i14	Lariat debranching enzyme (EC 3.1.-.-)
tr|F1NLT2|F1NLT2_CHICK	0.219952463	6.453375479	2.992593438	0.012547086	0.570168048	-2.660193723	TOR4A	Uncharacterized protein
tr|F1NK88|F1NK88_CHICK	0.1544639	8.431603524	2.984821206	0.012720668	0.570168048	-2.666489742	ROCK2	Uncharacterized protein
tr|Q5ZM18|Q5ZM18_CHICK	0.162951886	7.531277327	2.983909588	0.012741185	0.570168048	-2.666880406	GTPBP4 RCJMB04_3g12	Nucleolar GTP-binding protein 1
tr|E1C4A9|E1C4A9_CHICK	0.161680158	6.206537621	2.966047952	0.013149999	0.573565311	-2.7012916	UTP4	WD_REPEATS_REGION domain-containing protein
tr|E1BTT4|E1BTT4_CHICK	-0.177696252	8.332455912	-2.96078454	0.013272971	0.573565311	-2.701846674	NA	Hydroxyacyl-CoA dehydrogenase trifunctional multienzyme complex subunit beta
tr|F1NHK2|F1NHK2_CHICK	0.256286071	8.020428358	2.952213815	0.013475698	0.573565311	-2.713318372	POF1B	Uncharacterized protein
tr|A0A1L1RR94|A0A1L1RR94_CHICK	-0.15750905	8.5230158	-2.942685205	0.013704745	0.573565311	-2.728378334	PSAP	Prosaposin
tr|A0A1D5PKI8|A0A1D5PKI8_CHICK	-0.193637492	7.767867134	-2.941368821	0.013736694	0.573565311	-2.72876901	GPC4	Uncharacterized protein
tr|A0A3Q2UBJ7|A0A3Q2UBJ7_CHICK	0.169028076	7.12489887	2.94093698	0.013747192	0.573565311	-2.729008637	HINT2Z	HIT domain-containing protein
tr|F1NI41|F1NI41_CHICK	0.138351436	7.343049614	2.938306377	0.013811313	0.573565311	-2.732737426	PIGK	GPI-anchor transamidase (GPI transamidase) (EC 3.-.-.-)
tr|A0A3Q2UL92|A0A3Q2UL92_CHICK	-0.207920901	7.996835971	-2.935290559	0.013885194	0.573565311	-2.738215945	RBM6	G-patch domain-containing protein
tr|A0A3Q2U5M8|A0A3Q2U5M8_CHICK	0.824608577	7.350480574	2.927316117	0.014082472	0.576174275	-2.748723767	NA	Ig-like domain-containing protein
sp|Q5ZLC1|RM50_CHICK	-0.140912773	7.867458924	-2.91956039	0.014277044	0.578624331	-2.760842143	MRPL50 RCJMB04_6m16	39S ribosomal protein L50, mitochondrial (L50mt) (MRP-L50)
tr|E1BYH2|E1BYH2_CHICK	0.137713984	6.819021636	2.909395765	0.014536148	0.580031784	-2.774791411	TAOK1	Protein kinase domain-containing protein
tr|A0A140T8F5|A0A140T8F5_CHICK	0.546959312	7.140537778	2.903516176	0.014688175	0.580031784	-2.782722811	PIGR	Ig-like domain-containing protein
tr|A0A1D5PQD0|A0A1D5PQD0_CHICK	-0.26298911	8.000560282	-2.899374374	0.014796227	0.580031784	-2.790844859	IFT122	WD_REPEATS_REGION domain-containing protein
tr|A0A1D5PFI2|A0A1D5PFI2_CHICK	0.204233084	8.076434152	2.896038318	0.014883839	0.580031784	-2.795899885	CAPN5	Uncharacterized protein
tr|A0A1D5PUL6|A0A1D5PUL6_CHICK	0.16014811	9.095860658	2.885293672	0.015169573	0.580031784	-2.80881093	HSP90AA1	Heat shock protein HSP 90-alpha
tr|A0A1L1RNT6|A0A1L1RNT6_CHICK	0.143563944	7.879773938	2.880258548	0.015305361	0.580031784	-2.818189146	RPL14	Ribosomal_L14e domain-containing protein
tr|F1NWL9|F1NWL9_CHICK	-0.251596298	8.308597854	-2.879819889	0.015317249	0.580031784	-2.820689442	ZC3HAV1	Uncharacterized protein
tr|Q5F482|Q5F482_CHICK	-0.229963556	7.448031277	-2.877072783	0.015391905	0.580031784	-2.821676357	CALHM5 RCJMB04_2g1	Uncharacterized protein
tr|A0A1D5P179|A0A1D5P179_CHICK	-0.246807773	9.203407987	-2.864750689	0.015731292	0.583923776	-2.838360215	NDUFA13	Uncharacterized protein
tr|A0A1D5PE68|A0A1D5PE68_CHICK	-0.198489701	7.726797793	-2.863468707	0.015767029	0.583923776	-2.842517569	NA	Cytochrome c oxidase assembly factor 6
tr|F1NSD6|F1NSD6_CHICK	0.249663242	7.237188928	2.85274316	0.016069232	0.590029249	-2.855663365	TCP11L1	Uncharacterized protein
tr|F1NQ53|F1NQ53_CHICK	-0.191668481	7.637888383	-2.846931591	0.016235397	0.591078525	-2.866387029	SRP19	Uncharacterized protein
tr|E1BTV1|E1BTV1_CHICK	0.162026863	7.582473945	2.825620177	0.016859597	0.596635418	-2.896541225	STOM	PHB domain-containing protein
tr|A0A1D5PBN7|A0A1D5PBN7_CHICK	-0.137599261	7.997013526	-2.822324973	0.016958234	0.596635418	-2.903382997	MRPL15	39S ribosomal protein L15, mitochondrial
tr|F1P3K7|F1P3K7_CHICK	0.265178729	7.696315904	2.811075594	0.017299335	0.596635418	-2.917956491	PCBD2	Pterin-4-alpha-carbinolamine dehydratase 2
tr|A0A1D5P7L9|A0A1D5P7L9_CHICK	0.182252772	7.812651066	2.805248694	0.017478706	0.596635418	-2.926770898	PLEKHF2	Pleckstrin homology domain-containing family F member 2
tr|A0A1D5PEL7|A0A1D5PEL7_CHICK	0.198622175	8.422621181	2.807252739	0.017416806	0.596635418	-2.927497563	THYN1	Thymocyte nuclear protein 1
tr|A0A1D5PN54|A0A1D5PN54_CHICK	-0.186277438	9.219812843	-2.801748541	0.017587344	0.596635418	-2.927644095	ATP5A1Z	ATP synthase subunit alpha
tr|A0A1D5NYF8|A0A1D5NYF8_CHICK	-0.173644111	8.525915901	-2.803968908	0.01751835	0.596635418	-2.932004916	SEC13	WD_REPEATS_REGION domain-containing protein
tr|A0A1D5NT70|A0A1D5NT70_CHICK	0.205130787	8.850593314	2.800125002	0.017637965	0.596635418	-2.93419075	GSTAL1	Uncharacterized protein
tr|F1ND23|F1ND23_CHICK	-0.196964761	8.395471707	-2.800177166	0.017636336	0.596635418	-2.9379803	NDUFS3	Complex1_30kDa domain-containing protein
tr|A0A1D5PS29|A0A1D5PS29_CHICK	-0.188971464	9.771012846	-2.793492645	0.017846273	0.59896555	-2.944282262	EEF2	Elongation factor 2
tr|A0A1D5NYD3|A0A1D5NYD3_CHICK	-0.178660887	7.435287	-2.774990215	0.018440475	0.602267427	-2.969759733	FBXW11	Uncharacterized protein
tr|A0A3Q3ARU3|A0A3Q3ARU3_CHICK	-0.134826715	7.567462488	-2.770744109	0.018579601	0.602267427	-2.976740594	RAPH1	Uncharacterized protein
tr|A0A1D5NUM7|A0A1D5NUM7_CHICK	0.181301287	7.659112427	2.766866215	0.018707576	0.602267427	-2.982085208	ARHGEF7	Uncharacterized protein
tr|E1C0J4|E1C0J4_CHICK	0.1478495	8.615347937	2.76483742	0.018774879	0.602267427	-2.98993301	UPF1	Uncharacterized protein
tr|A0A3Q2UEQ5|A0A3Q2UEQ5_CHICK	-0.201172529	8.329517633	-2.759096993	0.018966622	0.602267427	-2.998321059	NA	Fission, mitochondrial 1
tr|A0A3Q2U5K7|A0A3Q2U5K7_CHICK	-0.200257651	7.291584315	-2.744569728	0.019460631	0.602267427	-3.012479178	FKBP2	Peptidylprolyl isomerase (EC 5.2.1.8)
tr|F1P0M3|F1P0M3_CHICK	0.14008647	6.959725514	2.738977214	0.019654208	0.602267427	-3.017725023	TMTC4	TPR_REGION domain-containing protein
tr|A0A1D5PI06|A0A1D5PI06_CHICK	-0.140769951	8.642930348	-2.736326148	0.01974664	0.602267427	-3.030021576	NDUFV2	Uncharacterized protein
tr|Q5ZLD9|Q5ZLD9_CHICK	0.135117411	7.898749736	2.730451347	0.019953014	0.602267427	-3.036555872	FBXO22 RCJMB04_6j20	FIST_C domain-containing protein
tr|A0A1D5PZU5|A0A1D5PZU5_CHICK	-0.183166947	7.324418319	-2.726563752	0.02009076	0.602267427	-3.038710386	MMRN2	EMI domain-containing protein
sp|Q5ZI72|HNRDL_CHICK	0.158210493	7.840641382	2.728412735	0.020025129	0.602267427	-3.039314156	HNRNPDL HNRPDL RCJMB04_29l7	Heterogeneous nuclear ribonucleoprotein D-like (hnRNP D-like) (hnRNP DL)
tr|D0VX28|D0VX28_CHICK	-0.182879579	6.708911398	-2.719974707	0.020326389	0.602267427	-3.043905622	UQCRH	Cytochrome b-c1 complex subunit 6
sp|Q5ZJ81|SHLB2_CHICK	-0.171056849	8.440567391	-2.725580346	0.020125754	0.602267427	-3.047103779	SH3GLB2 RCJMB04_20c13	Endophilin-B2 (SH3 domain-containing GRB2-like protein B2)
tr|A0A3Q3AA97|A0A3Q3AA97_CHICK	-0.457167322	8.242954378	-2.724515935	0.020163699	0.602267427	-3.047947562	NA	Uncharacterized protein
tr|F1NLT8|F1NLT8_CHICK	0.21671633	7.641067446	2.715136824	0.020501143	0.602267427	-3.057253683	ARHGDIB	Uncharacterized protein
tr|A0A3Q2U150|A0A3Q2U150_CHICK	-0.237091868	7.883381609	-2.716439834	0.020453929	0.602267427	-3.057956714	NA	Uncharacterized protein
tr|E1C7Z1|E1C7Z1_CHICK	0.15872581	6.089163871	2.690765468	0.021404461	0.602267427	-3.082909716	FER	Tyrosine-protein kinase (EC 2.7.10.2)
sp|P18940|NU5M_CHICK	-0.196214866	7.466372826	-2.692798633	0.021327614	0.602267427	-3.089800888	MT-ND5 MTND5 NADH5 ND5	NADH-ubiquinone oxidoreductase chain 5 (EC 7.1.1.2) (NADH dehydrogenase subunit 5)
sp|P63247|RACK1_CHICK	-0.145141886	8.320581414	-2.696221936	0.021198843	0.602267427	-3.090976969	RACK1 GNB2L1	Receptor of activated protein C kinase 1 (Guanine nucleotide-binding protein subunit beta-like protein 12.3) (Receptor for activated C kinase) (Receptor of activated protein kinase C 1) (RACK1)
sp|P18944|COX2_CHICK	-0.289917795	7.954115624	-2.694001136	0.021282292	0.602267427	-3.091154364	MT-CO2 COII COXII MTCO2	Cytochrome c oxidase subunit 2 (EC 1.9.3.1) (Cytochrome c oxidase polypeptide II)
tr|A0A3Q2UJW9|A0A3Q2UJW9_CHICK	-0.177720605	7.189847882	-2.68594746	0.021587666	0.602267427	-3.09658027	SPATA5	Uncharacterized protein
tr|A0A1D5PIZ1|A0A1D5PIZ1_CHICK	0.167294673	8.58166578	2.683952944	0.021663962	0.602267427	-3.10806199	THOP1	Peptidase_M3 domain-containing protein
tr|R4GMI7|R4GMI7_CHICK	-0.143834184	7.599943285	-2.673312312	0.022075545	0.602267427	-3.118476939	CARD19	CARD domain-containing protein
tr|A0A1L1RUT1|A0A1L1RUT1_CHICK	-0.170452183	8.497352329	-2.674615668	0.022024717	0.602267427	-3.12143702	COPB2	Coatomer subunit beta'
sp|Q8AXU9|SH3G3_CHICK	0.142276841	7.090581631	2.666954086	0.022325176	0.602267427	-3.12185446	SH3GL3 SH3P13	Endophilin-A3 (Endophilin-3) (SH3 domain-containing GRB2-like protein 3) (SH3p13)
sp|Q5ZKK1|MARE2_CHICK	0.136704418	7.052234198	2.664379818	0.022427039	0.602267427	-3.125510302	MAPRE2 RCJMB04_10e21	Microtubule-associated protein RP/EB family member 2
tr|F1NEW6|F1NEW6_CHICK	-0.139225377	6.72687642	-2.660429736	0.022584239	0.602267427	-3.128434392	MRPL19	Uncharacterized protein
tr|Q5ZIF4|Q5ZIF4_CHICK	-0.25220425	8.820009811	-2.663245852	0.022472055	0.602267427	-3.130308421	SLC25A13 RCJMB04_27c17	Uncharacterized protein
tr|F1NYK6|F1NYK6_CHICK	-0.148194428	7.407109784	-2.654675253	0.022815204	0.602267427	-3.144447197	CBR4	Uncharacterized protein
tr|E1C578|E1C578_CHICK	0.211660758	6.838740989	2.646599761	0.02314328	0.602267427	-3.148259352	MCTP1	Uncharacterized protein
tr|F1NII6|F1NII6_CHICK	0.181117033	8.582676141	2.651067921	0.022961183	0.602267427	-3.156625757	NA	Ribonucloprotein
tr|A0A1D5P991|A0A1D5P991_CHICK	0.176779027	8.232232531	2.649441755	0.023027291	0.602267427	-3.157182137	RAI14	ANK_REP_REGION domain-containing protein
tr|E1C7P7|E1C7P7_CHICK	0.140747659	7.366815987	2.643708772	0.023261861	0.602267427	-3.158079529	ABHD6	AB hydrolase-1 domain-containing protein
tr|A0A1D5PIK2|A0A1D5PIK2_CHICK	0.252706308	7.062281194	2.641297431	0.023361229	0.602267427	-3.158389956	ZC3H7B	Uncharacterized protein
tr|A0A1D5PCU3|A0A1D5PCU3_CHICK	-0.12274351	6.624051636	-2.63500214	0.023622633	0.602267427	-3.163534219	ARIH2	RBR-type E3 ubiquitin transferase (EC 2.3.2.31)
tr|R4GH93|R4GH93_CHICK	0.469474149	7.487566821	2.636554403	0.02355791	0.602267427	-3.168809886	NA	EF-hand domain-containing protein
tr|Q5F3B9|Q5F3B9_CHICK	-0.168239009	8.96482865	-2.628985052	0.023875191	0.602267427	-3.177612097	SUCLA2 RCJMB04_22i13	Succinate--CoA ligase [ADP-forming] subunit beta, mitochondrial (EC 6.2.1.5) (ATP-specific succinyl-CoA synthetase subunit beta) (A-SCS) (Succinyl-CoA synthetase beta-A chain) (SCS-betaA)
tr|F1NU17|F1NU17_CHICK	-0.155860706	8.659892372	-2.634035213	0.02366304	0.602267427	-3.179062797	PGK1	Phosphoglycerate kinase (EC 2.7.2.3)
tr|A0A1D5PLS2|A0A1D5PLS2_CHICK	-0.42760543	8.659408375	-2.630880398	0.02379535	0.602267427	-3.180050143	CS	Citrate synthase
tr|A0A3Q2UG72|A0A3Q2UG72_CHICK	0.223707215	6.588293544	2.618022679	0.024342203	0.602267427	-3.185600966	C4	Anaphylatoxin-like domain-containing protein
tr|E1BRJ7|E1BRJ7_CHICK	-0.207507349	7.469563051	-2.623960893	0.024088117	0.602267427	-3.18872352	OXNAD1	FAD-binding FR-type domain-containing protein
tr|Q5ZHT5|Q5ZHT5_CHICK	-0.147719587	7.506256693	-2.621587253	0.024189365	0.602267427	-3.192038844	MRPL43 RCJMB04_33h2	L51_S25_CI-B8 domain-containing protein
tr|Q5ZKB0|Q5ZKB0_CHICK	-0.188933359	7.375968949	-2.619079148	0.024296806	0.602267427	-3.195279904	TMED2 RCJMB04_11p16	GOLD domain-containing protein
tr|E1BXR3|E1BXR3_CHICK	0.175803884	7.794529629	2.620449061	0.024238064	0.602267427	-3.195351962	PFKFB2	6PF2K domain-containing protein
tr|A0A3Q2UEG6|A0A3Q2UEG6_CHICK	0.159349085	7.290753448	2.611136529	0.02464017	0.602267427	-3.205198358	NA	DHC_N2 domain-containing protein
tr|F1P0Q8|F1P0Q8_CHICK	0.152496299	8.583240919	2.61733141	0.024371953	0.602267427	-3.205758716	DKC1	H/ACA ribonucleoprotein complex subunit DKC1
tr|F1NV30|F1NV30_CHICK	0.149956475	7.320418457	2.610362238	0.024673898	0.602267427	-3.206171485	INTS11	Integrator complex subunit 11
tr|Q5ZM32|Q5ZM32_CHICK	-0.17053247	8.379665198	-2.613613503	0.024532577	0.602267427	-3.212107312	DLD RCJMB04_3f8	Dihydrolipoyl dehydrogenase (EC 1.8.1.4)
tr|E1BXS2|E1BXS2_CHICK	-0.312635347	7.55937744	-2.597267783	0.025251256	0.60302007	-3.228177246	GNAI1	Guanine nucleotide-binding protein G(i) subunit alpha-1
tr|A0A3Q2U9R3|A0A3Q2U9R3_CHICK	-0.116248672	7.351277302	-2.593551713	0.025417521	0.60302007	-3.23096536	VASN	Uncharacterized protein
tr|F1P531|F1P531_CHICK	-0.13931846	8.068648131	-2.595989112	0.025308345	0.60302007	-3.234652517	MCCC2	Uncharacterized protein
tr|E1BVP9|E1BVP9_CHICK	0.221789325	7.539493206	2.590970665	0.025533638	0.60302007	-3.235544023	PRPF38B	Uncharacterized protein
tr|A0A1D5PW21|A0A1D5PW21_CHICK	0.140947748	8.005885484	2.58303802	0.0258938	0.60302007	-3.252192795	EDC4	WD_REPEATS_REGION domain-containing protein
tr|A0A1D5PYW4|A0A1D5PYW4_CHICK	-0.18342785	8.764714235	-2.572183741	0.026394742	0.60302007	-3.263557401	KIAA1324	Uncharacterized protein
tr|A0A1D5P4B9|A0A1D5P4B9_CHICK	0.206036798	6.544863978	2.560759603	0.026932303	0.60302007	-3.266264458	ORAI1	Calcium release-activated calcium channel protein 1
tr|A0A1L1RWY1|A0A1L1RWY1_CHICK	-0.145592953	7.546746339	-2.569827887	0.026504724	0.60302007	-3.268359947	MRPL47	Uncharacterized protein
tr|F1NNV2|F1NNV2_CHICK	0.322843732	8.097259552	2.569426942	0.026523487	0.60302007	-3.271189861	ACSL5	AMP-binding domain-containing protein
tr|R4GKQ7|R4GKQ7_CHICK	-0.186218807	8.057048604	-2.567589251	0.026609652	0.60302007	-3.276844021	ADD3	Aldolase_II domain-containing protein
tr|A0A1D5NWC3|A0A1D5NWC3_CHICK	0.112572435	7.930271186	2.562885762	0.026831447	0.60302007	-3.279978261	FYCO1	Uncharacterized protein
tr|F1NVA9|F1NVA9_CHICK	-0.474203067	7.783924555	-2.562474524	0.026850925	0.60302007	-3.282285343	MRPL38	Uncharacterized protein
sp|Q9PV94|RSMB_CHICK	0.126742087	7.963294144	2.55812271	0.027057905	0.60302007	-3.288239366	SNRPB	Small nuclear ribonucleoprotein-associated protein B' (snRNP-B') (snRPB') (Sm protein B') (Sm-B') (SmB')
tr|A0A1D5PJW4|A0A1D5PJW4_CHICK	-0.184732459	8.485728855	-2.554132415	0.027249071	0.60302007	-3.2980182	PSMA7	Proteasome subunit alpha type (EC 3.4.25.1)
tr|A0A1D5PMX3|A0A1D5PMX3_CHICK	0.122344388	7.452476819	2.547076109	0.027590383	0.60302007	-3.298134617	WDFY3	Uncharacterized protein
tr|Q5F473|Q5F473_CHICK	0.183102564	6.808422957	2.539790831	0.027947182	0.60302007	-3.298469264	NUP50 RCJMB04_2i13	RanBD1 domain-containing protein
tr|E1BX69|E1BX69_CHICK	-0.170752698	7.225101378	-2.541491148	0.027863505	0.60302007	-3.304847073	EIF2AK3	Protein kinase domain-containing protein
tr|A0A3Q2U530|A0A3Q2U530_CHICK	0.181151777	7.479613393	2.540794582	0.027897755	0.60302007	-3.307537432	MAP7D3	Uncharacterized protein
tr|F1NJT4|F1NJT4_CHICK	-0.205212686	8.855164922	-2.538175838	0.02802689	0.60302007	-3.311828337	FN1	Fibronectin
tr|A0A1D5PXL4|A0A1D5PXL4_CHICK	-0.203597031	9.282535136	-2.528184033	0.028525025	0.60302007	-3.311897771	HYOU1	Hypoxia up-regulated protein 1
tr|F1NTT5|F1NTT5_CHICK	0.177395757	7.031010295	2.525771647	0.028646591	0.60302007	-3.321565101	RAB23	Uncharacterized protein
tr|A0A1D5P062|A0A1D5P062_CHICK	-0.134215967	8.315370436	-2.537490893	0.028060763	0.60302007	-3.323109482	STIM1	SAM domain-containing protein
tr|A0A1D5PAE8|A0A1D5PAE8_CHICK	0.179878561	8.414620417	2.532255913	0.028320982	0.60302007	-3.330849512	LTA4H	Leukotriene A(4) hydrolase (LTA-4 hydrolase) (EC 3.3.2.6)
tr|A0A1D5P4B1|A0A1D5P4B1_CHICK	-0.356665841	8.124754018	-2.524851081	0.028693115	0.60302007	-3.339994495	NDUFA6	NADH dehydrogenase [ubiquinone] 1 alpha subcomplex subunit 6
tr|F1P470|F1P470_CHICK	0.222681712	8.565291819	2.524493104	0.028711226	0.60302007	-3.341510361	DDT	D-dopachrome decarboxylase
tr|A0A1D5P039|A0A1D5P039_CHICK	0.128312243	7.698987999	2.517608903	0.029061719	0.60302007	-3.344730124	TBC1D5	Rab-GAP TBC domain-containing protein
tr|A0A1D5NY06|A0A1D5NY06_CHICK	-0.396856392	8.007809501	-2.51695545	0.029095205	0.60302007	-3.349227153	SRM	PABS domain-containing protein
tr|F1NIC5|F1NIC5_CHICK	-0.121831532	7.856399765	-2.506030809	0.029660686	0.60302007	-3.362903305	TIMM8A	zf-Tim10_DDP domain-containing protein
tr|F1NU68|F1NU68_CHICK	0.111119968	7.917716175	2.503882941	0.029773126	0.60302007	-3.366122139	OGA	Uncharacterized protein
tr|F1NMC3|F1NMC3_CHICK	0.145528162	8.406945666	2.503767149	0.0297792	0.60302007	-3.373004031	MTHFD1	Uncharacterized protein
tr|A0A3Q2U5G8|A0A3Q2U5G8_CHICK	0.161896809	7.640605772	2.497277276	0.030121557	0.60302007	-3.373424618	NA	Uncharacterized protein
tr|F1P4G0|F1P4G0_CHICK	0.262909261	7.902300959	2.496790366	0.030147397	0.60302007	-3.375940388	METAP2	Methionine aminopeptidase 2 (MAP 2) (MetAP 2) (EC 3.4.11.18) (Initiation factor 2-associated 67 kDa glycoprotein) (Peptidase M) (p67) (p67eIF2)
sp|P00337|LDHB_CHICK	0.318363893	8.421543727	2.500593144	0.029946157	0.60302007	-3.376289308	LDHB	L-lactate dehydrogenase B chain (LDH-B) (EC 1.1.1.27)
tr|A0A1D5PNB0|A0A1D5PNB0_CHICK	0.131051382	7.881823211	2.49178784	0.030414148	0.60302007	-3.383557744	CAMK2D	Calcium/calmodulin-dependent protein kinase type II delta chain
tr|F1NCA1|F1NCA1_CHICK	0.106372619	7.281544691	2.483994766	0.030834315	0.60302007	-3.387371178	CCNK	Uncharacterized protein
tr|F1NUU0|F1NUU0_CHICK	0.129137394	7.579206868	2.485479027	0.030753855	0.60302007	-3.388449843	DOCK5	Uncharacterized protein
tr|A0A1L1RZD1|A0A1L1RZD1_CHICK	-0.194133505	7.79489666	-2.486477721	0.030699832	0.60302007	-3.39109453	SRSF7	Uncharacterized protein
tr|F1NY37|F1NY37_CHICK	-0.198403969	7.663813807	-2.482028601	0.030941217	0.60302007	-3.395345721	ACOX1	Acyl-coenzyme A oxidase
sp|P50147|GNAI2_CHICK	-0.173619614	8.339723587	-2.485830111	0.030734853	0.60302007	-3.398725851	GNAI2	Guanine nucleotide-binding protein G(i) subunit alpha-2 (Adenylate cyclase-inhibiting G alpha protein)
tr|A0A1D5PP23|A0A1D5PP23_CHICK	0.148769146	7.777217339	2.479771333	0.031064394	0.60302007	-3.399813641	ELMO3	ELMO domain-containing protein
tr|A0A0A0MQ61|A0A0A0MQ61_CHICK	0.224995766	8.050509262	2.479827296	0.031061335	0.60302007	-3.401924111	GSTAL2	Uncharacterized protein
tr|F1P1U3|F1P1U3_CHICK	-0.107381648	8.475603119	-2.481209047	0.030985884	0.60302007	-3.404905385	CPT2	Carn_acyltransf domain-containing protein
tr|A0A3Q3AII8|A0A3Q3AII8_CHICK	0.244282418	7.299103522	2.470310693	0.031585896	0.60302007	-3.406823172	NA	Uncharacterized protein
tr|A0A1D5PUW7|A0A1D5PUW7_CHICK	0.189495107	7.562664217	2.471344443	0.031528498	0.60302007	-3.409491542	ANTXR2	VWFA domain-containing protein
tr|F1NM47|F1NM47_CHICK	-0.252128741	7.57835856	-2.470445848	0.031578386	0.60302007	-3.411601584	LAMA1	Uncharacterized protein
sp|Q8JFP1|IF4A2_CHICK	-0.127544964	8.764417833	-2.470527158	0.031573869	0.60302007	-3.411608992	EIF4A2 RCJMB04_14a6	Eukaryotic initiation factor 4A-II (eIF-4A-II) (eIF4A-II) (EC 3.6.4.13) (ATP-dependent RNA helicase eIF4A-2)
tr|A0A3Q2TYK9|A0A3Q2TYK9_CHICK	0.131863714	8.235028103	2.472506614	0.031464091	0.60302007	-3.416011802	MCU	MCU domain-containing protein
tr|A0A1D5P4W8|A0A1D5P4W8_CHICK	-0.166364294	5.535804088	-2.444405335	0.033058111	0.60302007	-3.416767565	STAB1	Uncharacterized protein
tr|E1BTA0|E1BTA0_CHICK	-0.211106732	8.60081054	-2.469114202	0.031652458	0.60302007	-3.420053174	COMT	Catechol O-methyltransferase (EC 2.1.1.6)
tr|F1NIB1|F1NIB1_CHICK	-0.200388923	7.969513516	-2.467355591	0.031750541	0.60302007	-3.420522625	RAP1GDS1	Uncharacterized protein
tr|F1NDB6|F1NDB6_CHICK	0.138180289	8.555433856	2.469280858	0.031643179	0.60302007	-3.421987139	TLE3	Uncharacterized protein
tr|E1C9J2|E1C9J2_CHICK	-0.183052634	8.241741974	-2.458762964	0.032234066	0.60302007	-3.436814985	CDNF	Uncharacterized protein
tr|A0A1D5NV75|A0A1D5NV75_CHICK	-0.122077865	8.133640471	-2.457301672	0.03231701	0.60302007	-3.436954981	NAPA	Uncharacterized protein
tr|A0A1D5PWB9|A0A1D5PWB9_CHICK	-0.129338741	8.715402361	-2.444818479	0.033034114	0.60302007	-3.450233712	AP3D1	AP-3 complex subunit delta
tr|F1NLV4|F1NLV4_CHICK	-0.18832577	9.319050252	-2.425047416	0.034201784	0.60302007	-3.456239062	GNB1	WD_REPEATS_REGION domain-containing protein
tr|R4GLW9|R4GLW9_CHICK	0.132260271	8.348806	2.441855907	0.03320657	0.60302007	-3.462220086	NUMA1	Uncharacterized protein
sp|P00340|LDHA_CHICK	-0.258581656	8.549713372	-2.44015126	0.033306198	0.60302007	-3.462229049	LDHA	L-lactate dehydrogenase A chain (LDH-A) (EC 1.1.1.27)
tr|F1NSC1|F1NSC1_CHICK	-0.153641092	8.819989964	-2.434776089	0.033622265	0.60302007	-3.462471294	ATP5F1	Uncharacterized protein
tr|F1NC46|F1NC46_CHICK	0.154807705	5.91241508	2.412525723	0.034962032	0.60302007	-3.463506086	SCAPER	U1-type domain-containing protein
tr|A0A1L1RNP9|A0A1L1RNP9_CHICK	0.1455678	7.460395445	2.431674167	0.033805993	0.60302007	-3.463553769	ZNF207	Uncharacterized protein
tr|A0A1D5P117|A0A1D5P117_CHICK	0.168235804	7.706148097	2.432276342	0.033770249	0.60302007	-3.466309818	PAF1	Uncharacterized protein
tr|F1N843|F1N843_CHICK	-0.140420521	7.972715742	-2.431132949	0.033838149	0.60302007	-3.472139361	PTPN6	Tyrosine-protein phosphatase non-receptor type (EC 3.1.3.48)
tr|A0A1D5PH68|A0A1D5PH68_CHICK	-0.302055684	7.441790661	-2.426612114	0.034107925	0.60302007	-3.472829121	SLC22A4	MFS domain-containing protein
tr|A0A3Q2UAT5|A0A3Q2UAT5_CHICK	0.142164873	7.505271255	2.425147674	0.034195763	0.60302007	-3.474136806	SYNE3	KASH domain-containing protein
tr|F1NWD9|F1NWD9_CHICK	-0.120802115	6.825977058	-2.413576348	0.034897616	0.60302007	-3.480367463	GPR107	Uncharacterized protein
tr|F1N9I1|F1N9I1_CHICK	0.179719885	7.467143831	2.415455527	0.034782688	0.60302007	-3.486880575	PPP1R8	FHA domain-containing protein
tr|A0A1L1RVP4|A0A1L1RVP4_CHICK	0.396727148	6.458626869	2.398511395	0.035832434	0.60302007	-3.488107642	SMG6	Uncharacterized protein
tr|A0A1D5PYU9|A0A1D5PYU9_CHICK	-0.167734493	7.578366416	-2.409578173	0.035143371	0.60302007	-3.499209107	BPHL	Uncharacterized protein
tr|F1NIM1|F1NIM1_CHICK	-0.20078561	7.543729678	-2.407407446	0.035277504	0.60302007	-3.502103589	NA	Family with sequence similarity 174 member B
tr|R4GGJ6|R4GGJ6_CHICK	-0.107596159	7.870838269	-2.406789559	0.035315776	0.60302007	-3.505984382	MIEN1	Uncharacterized protein
tr|A0A3Q2UFZ9|A0A3Q2UFZ9_CHICK	-0.135425239	7.62465938	-2.403642544	0.035511327	0.60302007	-3.508339015	ASNA1	Uncharacterized protein
tr|F1N8T0|F1N8T0_CHICK	0.18200831	7.551589912	2.401481637	0.035646214	0.60302007	-3.508353506	NEMF	Uncharacterized protein
tr|F1NPJ4|F1NPJ4_CHICK	-0.159825055	8.668212394	-2.406202006	0.035352206	0.60302007	-3.509481122	SDHA	Succinate dehydrogenase [ubiquinone] flavoprotein subunit, mitochondrial (EC 1.3.5.1)
tr|A0A1D5PNU7|A0A1D5PNU7_CHICK	-0.233225702	7.875967085	-2.403617181	0.035512908	0.60302007	-3.510904725	NPTN	Uncharacterized protein
tr|A0A1D5NTN8|A0A1D5NTN8_CHICK	-0.253367779	7.925538458	-2.404667918	0.035447496	0.60302007	-3.511172845	MGLL	Hydrolase_4 domain-containing protein
tr|F1NIY3|F1NIY3_CHICK	0.300659579	8.01301365	2.403571703	0.035515742	0.60302007	-3.511334775	PDCD4	Programmed cell death protein 4
sp|P67869|CSK2B_CHICK	-0.143610214	7.212034624	-2.396789468	0.035940824	0.60302007	-3.511916717	CSNK2B CK2N	Casein kinase II subunit beta (CK II beta) (Phosvitin)
sp|Q5F428|EIF3L_CHICK	0.142984648	8.182625499	2.401326129	0.03565594	0.60302007	-3.51844537	EIF3L EIF3EIP EIF3S6IP RCJMB04_3l6	Eukaryotic translation initiation factor 3 subunit L (eIF3l)
sp|Q5F3A1|SEC62_CHICK	0.14977778	7.404273653	2.391672112	0.036264832	0.60302007	-3.520249037	SEC62 TLOC1 RCJMB04_25p9	Translocation protein SEC62 (Translocation protein 1) (TP-1)
tr|A0A1D5PV58|A0A1D5PV58_CHICK	-0.142588217	8.269479231	-2.395080034	0.036048743	0.60302007	-3.529539129	ARFGAP3	Arf-GAP domain-containing protein
tr|A0A1D5PKP4|A0A1D5PKP4_CHICK	0.150720852	7.712792377	2.38737788	0.036538915	0.60302007	-3.530989449	STRIP1	Uncharacterized protein
tr|F1NPL0|F1NPL0_CHICK	0.173888794	7.792109374	2.385616178	0.036651938	0.60302007	-3.535200854	BAG1	Uncharacterized protein
sp|P84172|EFTU_CHICK	-0.133395976	8.047135785	-2.387524464	0.036529526	0.60302007	-3.536427053	TUFM	Elongation factor Tu, mitochondrial (EF-Tu) (Fragment)
tr|A0A1L1RJP8|A0A1L1RJP8_CHICK	-0.401901396	6.692571785	-2.372351255	0.037513943	0.60302007	-3.538186647	TUBA4A	Tubulin alpha chain
tr|A0A1L1RPH5|A0A1L1RPH5_CHICK	0.207739272	6.690581774	2.367710615	0.037820134	0.60302007	-3.538695977	SDK1	Protein sidekick-1
tr|E1BQC2|E1BQC2_CHICK	-0.430843556	7.839933874	-2.38319576	0.036807777	0.60302007	-3.540845537	TF	Ovotransferrin
sp|Q5ZMU0|RT07_CHICK	-0.109050775	7.34957903	-2.372240744	0.037521207	0.60302007	-3.548413058	MRPS7 RCJMB04_1c20	28S ribosomal protein S7, mitochondrial (MRP-S7) (S7mt)
tr|A0A1D5PTS2|A0A1D5PTS2_CHICK	-0.116879316	7.772140944	-2.375814115	0.037287032	0.60302007	-3.54958996	CTTNBP2NL	CortBP2 domain-containing protein
tr|F1NUR7|F1NUR7_CHICK	0.114617627	7.802764533	2.373866497	0.037414489	0.60302007	-3.551973844	DNAJC1	Uncharacterized protein
tr|Q5F422|Q5F422_CHICK	0.162897246	8.287570093	2.377769741	0.037159475	0.60302007	-3.554469285	DEK RCJMB04_3m16	SAP domain-containing protein
tr|A0A1D5PVG8|A0A1D5PVG8_CHICK	0.185743744	6.846322728	2.353738239	0.038756756	0.60302007	-3.560794022	PRCP	Uncharacterized protein
tr|B0FMV4|B0FMV4_CHICK	-0.159224179	7.686010132	-2.359392852	0.038375026	0.60302007	-3.572496325	LPAR1	Lysophosphatidic acid receptor 1
tr|A0A1D5PL70|A0A1D5PL70_CHICK	0.150167519	8.560016147	2.362635987	0.038157737	0.60302007	-3.57770427	MCAM	Uncharacterized protein
tr|O93480|O93480_CHICK	0.142655822	7.01925423	2.343917768	0.039428481	0.60302007	-3.579490541	CBX1	Chromobox protein (CHCB1)
tr|A0A1D5PGQ5|A0A1D5PGQ5_CHICK	-0.124236704	8.875180791	-2.34758316	0.039176457	0.60302007	-3.582703818	AHCYL1	AdoHcyase_NAD domain-containing protein
tr|E1C2K7|E1C2K7_CHICK	0.130224674	6.755532155	2.331460019	0.040296842	0.60302007	-3.591395377	TBC1D9B	Uncharacterized protein
tr|E1BV80|E1BV80_CHICK	0.12249188	7.660705991	2.342917592	0.039497523	0.60302007	-3.592681354	LIMS2	Uncharacterized protein
tr|F1NSV6|F1NSV6_CHICK	-0.27351825	8.848809865	-2.336151183	0.039967695	0.60302007	-3.596890615	ATP1B1	Sodium/potassium-transporting ATPase subunit beta
tr|F1P4I0|F1P4I0_CHICK	-0.14552583	7.539872754	-2.340479399	0.039666323	0.60302007	-3.597051269	CRYZ	PKS_ER domain-containing protein
tr|F1NLV8|F1NLV8_CHICK	-0.128744623	7.98360257	-2.342511899	0.039525561	0.60302007	-3.599610413	PTK7	Inactive tyrosine-protein kinase 7
tr|A0A1D5NTH5|A0A1D5NTH5_CHICK	0.302770224	8.047121302	2.340660988	0.039653727	0.60302007	-3.601792627	TWF1	Uncharacterized protein
tr|F1NMK9|F1NMK9_CHICK	0.166687627	8.288399664	2.344301168	0.039402046	0.60302007	-3.602594203	DNAH5	Uncharacterized protein
tr|Q5ZLD1|Q5ZLD1_CHICK	-0.209485241	8.50656661	-2.342871938	0.039500677	0.60302007	-3.603477267	FH RCJMB04_6k20	Uncharacterized protein
tr|A0A3Q2UD98|A0A3Q2UD98_CHICK	0.235518809	7.266245578	2.328908924	0.040476935	0.60302007	-3.605569227	NA	EMI domain-containing protein
tr|A0A3Q2UJ67|A0A3Q2UJ67_CHICK	0.130082476	8.446763943	2.341890648	0.039568535	0.60302007	-3.607844065	CLASP2	Uncharacterized protein
tr|A0A1D5P9E1|A0A1D5P9E1_CHICK	-0.113536019	7.29775383	-2.329128336	0.040461415	0.60302007	-3.608726025	COMMD9	COMM domain-containing protein
tr|F1NWT1|F1NWT1_CHICK	0.167496174	7.181651956	2.317909824	0.041262366	0.60302007	-3.62125096	TOM1L1	Uncharacterized protein
tr|A0A1D5PS15|A0A1D5PS15_CHICK	0.15033322	7.23633508	2.318566694	0.041215049	0.60302007	-3.621556064	NEMP1	Uncharacterized protein
tr|F1ND09|F1ND09_CHICK	-0.179639887	5.850927754	-2.294725292	0.042966481	0.60302007	-3.622122462	RASGRF2	Uncharacterized protein
tr|E1C4V1|E1C4V1_CHICK	-0.147321542	8.9721842	-2.316520512	0.041362617	0.60302007	-3.623395799	ATP5PF	ATP synthase-coupling factor 6, mitochondrial (ATPase subunit F6)
tr|H9L0I5|H9L0I5_CHICK	-0.162655515	7.738046755	-2.323007351	0.040896543	0.60302007	-3.625267679	MRPL10	Uncharacterized protein
tr|Q5F3C9|Q5F3C9_CHICK	0.174189808	8.153178626	2.32579536	0.040697791	0.60302007	-3.625294076	SH3BGRL RCJMB04_21c16	SH3 domain-binding glutamic acid-rich-like protein
tr|F1NVF2|F1NVF2_CHICK	0.205083217	7.565059487	2.318039321	0.041253034	0.60302007	-3.625791084	MAP2K6	Protein kinase domain-containing protein
tr|A0A3Q3ALM7|A0A3Q3ALM7_CHICK	-0.257408154	7.53741271	-2.318623584	0.041210954	0.60302007	-3.628175917	LOC112533501	Uncharacterized protein
tr|A0A1L1RXY9|A0A1L1RXY9_CHICK	0.13590455	8.78255778	2.32105796	0.041036069	0.60302007	-3.629063772	EFTUD2	116 kDa U5 small nuclear ribonucleoprotein component
tr|E1C4G5|E1C4G5_CHICK	0.140695061	7.005357217	2.309535384	0.041870235	0.60302007	-3.62994152	TTC8	TPR_REGION domain-containing protein
tr|F1P371|F1P371_CHICK	0.195010289	7.127764421	2.311203929	0.041748435	0.60302007	-3.630543047	PITHD1	PITH domain-containing protein
tr|R4GIU0|R4GIU0_CHICK	-0.133481116	7.368695223	-2.314590369	0.041502285	0.60302007	-3.630868642	ENDOG	Uncharacterized protein
tr|E1C1S5|E1C1S5_CHICK	0.137262086	8.230381671	2.322771667	0.040913387	0.60302007	-3.631469053	SUPT6H	Transcription elongation factor spt6
tr|A0A1D5PC99|A0A1D5PC99_CHICK	-0.133019065	8.594441119	-2.322762795	0.040914022	0.60302007	-3.63280145	ETFA	ETF domain-containing protein
tr|F1NBW0|F1NBW0_CHICK	0.102094337	7.808647832	2.309251048	0.041891025	0.60302007	-3.644237422	MTPAP	Uncharacterized protein
tr|A0A1D5NVR1|A0A1D5NVR1_CHICK	-0.133960778	7.572127135	-2.305704174	0.042151204	0.60302007	-3.647242485	SLC30A9	Uncharacterized protein
tr|A0A3Q2U4P4|A0A3Q2U4P4_CHICK	-0.125408784	8.173686272	-2.310436723	0.041804397	0.60302007	-3.651135349	USP5	Ubiquitin carboxyl-terminal hydrolase (EC 3.4.19.12)
tr|E1C378|E1C378_CHICK	0.247753954	7.968568612	2.296036822	0.042868294	0.60302007	-3.6661766	HNMT	Uncharacterized protein
sp|Q6DV79|STAT3_CHICK	0.127341664	8.087549037	2.295779137	0.042887569	0.60302007	-3.667031193	STAT3 RCJMB04_38l20	Signal transducer and activator of transcription 3
tr|A0A1D5PFT8|A0A1D5PFT8_CHICK	0.155134538	7.616257685	2.290973559	0.043248553	0.60302007	-3.667620082	PICALM	ENTH domain-containing protein
tr|E1BXS1|E1BXS1_CHICK	-0.16538827	8.143128495	-2.295191809	0.042931531	0.60302007	-3.669882232	BCL2L13	Uncharacterized protein
tr|A0A1D5PU43|A0A1D5PU43_CHICK	-0.190058673	8.282697913	-2.297774806	0.042738514	0.60302007	-3.67007319	ECI1	Uncharacterized protein
tr|A0A1D5P263|A0A1D5P263_CHICK	-0.190937873	7.585948879	-2.288622277	0.043426242	0.60302007	-3.671746305	LYPLA1	Abhydrolase_2 domain-containing protein
tr|A0A1D5P2K7|A0A1D5P2K7_CHICK	0.131879541	6.276065398	2.261924502	0.045493818	0.60302007	-3.673846784	NA	Mediator complex subunit 23
tr|F1NZZ7|F1NZZ7_CHICK	0.146525776	7.013037415	2.27497834	0.044471306	0.60302007	-3.674026911	VPS8	Uncharacterized protein
tr|Q5ZJW2|Q5ZJW2_CHICK	-0.186245431	7.977696002	-2.287365991	0.04352147	0.60302007	-3.678447466	NDUFB8 RCJMB04_15e3	NADH dehydrogenase [ubiquinone] 1 beta subcomplex subunit 8, mitochondrial (Complex I-ASHI) (NADH-ubiquinone oxidoreductase ASHI subunit)
tr|E1C4M3|E1C4M3_CHICK	0.138587432	7.755702162	2.284427206	0.043745019	0.60302007	-3.680172177	CTSZ	Pept_C1 domain-containing protein
sp|Q5F381|EPCAM_CHICK	-0.222400957	8.437664532	-2.29044358	0.043288543	0.60302007	-3.680651835	EPCAM TACSTD1 RCJMB04_29h4	Epithelial cell adhesion molecule (Ep-CAM) (Tumor-associated calcium signal transducer 1)
tr|A0A3Q2TRU7|A0A3Q2TRU7_CHICK	0.142381352	7.756860883	2.280918878	0.044013342	0.60302007	-3.684415391	IRF6	IRF tryptophan pentad repeat domain-containing protein
tr|A0A1D5PE83|A0A1D5PE83_CHICK	-0.154027791	7.771064769	-2.280843989	0.044019087	0.60302007	-3.685306316	PTGES2	Uncharacterized protein
tr|A0A3Q3B289|A0A3Q3B289_CHICK	0.38000831	7.064037075	2.266905781	0.04510099	0.60302007	-3.68570499	NA	Chromosome 15 open reading frame 48
tr|A0A1D5PCY0|A0A1D5PCY0_CHICK	0.14382144	7.933671128	2.281271605	0.043986293	0.60302007	-3.686808176	UBAP2L	UBA domain-containing protein
tr|E1BZH9|E1BZH9_CHICK	-0.207232115	8.517480069	-2.283263527	0.043833844	0.60302007	-3.689265439	HADH	Uncharacterized protein
tr|F1NSZ4|F1NSZ4_CHICK	-0.096673555	8.537665207	-2.28172358	0.043951657	0.60302007	-3.691881815	NPEPL1	CYTOSOL_AP domain-containing protein
tr|E1BSM0|E1BSM0_CHICK	0.233217524	6.715964438	2.25680028	0.045901352	0.60302007	-3.693642624	TEX30	Uncharacterized protein
tr|F1NW95|F1NW95_CHICK	-0.151342288	8.513834647	-2.279069322	0.044155437	0.60302007	-3.695696595	NDUFA12	NADH dehydrogenase [ubiquinone] 1 alpha subcomplex subunit 12
tr|F1NBT2|F1NBT2_CHICK	0.126027836	7.838526956	2.271495481	0.044741934	0.60302007	-3.697954242	ERI3	Exonuclease domain-containing protein
tr|Q5ZKY5|Q5ZKY5_CHICK	0.100420059	7.866946686	2.269091287	0.044929672	0.60302007	-3.701917637	TUBGCP2 RCJMB04_8l3	Gamma-tubulin complex component
tr|Q646T7|Q646T7_CHICK	0.14751609	8.5219474	2.271990014	0.044703411	0.60302007	-3.70758709	FKBP51 FKBP5	Peptidylprolyl isomerase (EC 5.2.1.8)
tr|A0A1D5PZ61|A0A1D5PZ61_CHICK	0.149573883	7.372380746	2.258322043	0.04577996	0.60302007	-3.707650609	FIP1L1	Fip1 domain-containing protein
tr|F1NU56|F1NU56_CHICK	0.128676515	7.686780354	2.263218062	0.045391492	0.60302007	-3.70770066	RPS25	40S ribosomal protein S25
tr|F1NHR3|F1NHR3_CHICK	0.327498637	7.156543474	2.248730122	0.046550306	0.60302007	-3.711076908	GVINP1	VLIG-type G domain-containing protein
tr|A0A1D5PBD2|A0A1D5PBD2_CHICK	-0.144266289	7.617040725	-2.258466818	0.045768427	0.60302007	-3.714873729	ATPIF1	Uncharacterized protein
tr|A0A1D5P4L6|A0A1D5P4L6_CHICK	-0.225632152	7.722850007	-2.259580209	0.045679828	0.60302007	-3.715110266	ITIH3	Uncharacterized protein
tr|A0A3Q2UBT8|A0A3Q2UBT8_CHICK	0.201928715	7.469431634	2.252841261	0.046218619	0.60302007	-3.718807368	TRPV2	ANK_REP_REGION domain-containing protein
tr|F1P5I5|F1P5I5_CHICK	0.223021199	8.097223134	2.260328413	0.045620382	0.60302007	-3.71939661	UBE2O	UBIQUITIN_CONJUGAT_2 domain-containing protein
tr|A0A1D5PBM6|A0A1D5PBM6_CHICK	-0.277028825	8.962689791	-2.245773568	0.046790254	0.60302007	-3.723672178	NDUFS2	Complex1_49kDa domain-containing protein
tr|Q5ZMB8|Q5ZMB8_CHICK	0.093410757	8.288607126	2.254763125	0.046064343	0.60302007	-3.730731845	PSMC2 RCJMB04_2j13	AAA domain-containing protein
tr|A0A1L1S0P1|A0A1L1S0P1_CHICK	-0.400369155	8.50598524	-2.252558291	0.046241376	0.60302007	-3.73086087	PIT54	Uncharacterized protein
tr|A0A3Q2UCK3|A0A3Q2UCK3_CHICK	0.141052208	7.559196387	2.242917026	0.047023213	0.60302007	-3.731954204	TBCC	C-CAP/cofactor C-like domain-containing protein
tr|A0A1D5PJC6|A0A1D5PJC6_CHICK	-0.150398198	7.766932678	-2.247126285	0.046680323	0.60302007	-3.732995256	CPPED1	Metallophos domain-containing protein
tr|F1NLM6|F1NLM6_CHICK	-0.132928455	8.134133809	-2.251275066	0.046344711	0.60302007	-3.733834165	PPP2R5E	Serine/threonine protein phosphatase 2A regulatory subunit
tr|R4GH86|R4GH86_CHICK	0.276637814	7.866592416	2.244409234	0.046901381	0.60302007	-3.737490014	GPX1	Glutathione peroxidase
tr|Q5ZLS5|Q5ZLS5_CHICK	-0.147438203	7.168145146	-2.233464164	0.047802089	0.605815291	-3.740295546	ELL RCJMB04_5a13	Uncharacterized protein
tr|A0A1L1RZT1|A0A1L1RZT1_CHICK	0.184622084	7.717744989	2.239838025	0.047275562	0.604451828	-3.741959181	PLVAP	Uncharacterized protein
sp|Q5ZMQ0|ARMC1_CHICK	-0.104691016	7.597420995	-2.236664548	0.047537014	0.605815291	-3.744978364	ARMC1 RCJMB04_1h15	Armadillo repeat-containing protein 1
tr|F1NG59|F1NG59_CHICK	-0.108138946	8.040749878	-2.230803174	0.048023567	0.605815291	-3.759696282	PDPR	Uncharacterized protein
tr|A0A1D5PQP8|A0A1D5PQP8_CHICK	0.169510981	7.887840494	2.222568166	0.048715232	0.605815291	-3.767752071	ITGA9	Integrin_alpha2 domain-containing protein
tr|A0A3Q2U0H3|A0A3Q2U0H3_CHICK	0.201302828	6.790944985	2.204502771	0.050266155	0.605815291	-3.768015169	ALCAM	CD166 antigen
tr|A0A1L1RM23|A0A1L1RM23_CHICK	-0.195107809	8.001044582	-2.223731255	0.048616967	0.605815291	-3.770443251	NDUFS4	Uncharacterized protein
tr|E1C1P9|E1C1P9_CHICK	-0.116878281	7.899122225	-2.219972348	0.04893523	0.605815291	-3.771927531	MRPS27	Uncharacterized protein
tr|A0A1L1RLR7|A0A1L1RLR7_CHICK	0.179038191	6.874509797	2.201217799	0.050553204	0.605815291	-3.773765499	RNF31	RanBP2-type domain-containing protein
tr|F1NG68|F1NG68_CHICK	-0.140062432	6.92329208	-2.204040505	0.050306455	0.605815291	-3.77431795	DECR2	Uncharacterized protein
tr|F1NM70|F1NM70_CHICK	0.150391102	7.242237168	2.204381518	0.050276723	0.605815291	-3.781247767	FSTL1	Uncharacterized protein
sp|E1C3S7|TDRD7_CHICK	0.148816625	7.309961877	2.204837154	0.050237024	0.605815291	-3.782654701	TDRD7	Tudor domain-containing protein 7
tr|A0A1D5PFR6|A0A1D5PFR6_CHICK	-0.113245261	7.572496546	-2.20805231	0.049957741	0.605815291	-3.784271681	SELENOF	Sep15_SelM domain-containing protein
tr|E1BS82|E1BS82_CHICK	-0.125988847	7.430278042	-2.206536917	0.050089189	0.605815291	-3.785112894	MRPS34	Uncharacterized protein
sp|Q5ZK40|SNF5_CHICK	0.137925945	6.698468889	2.187888133	0.051734152	0.605815291	-3.787366545	SMARCB1 RCJMB04_13f19	SWI/SNF-related matrix-associated actin-dependent regulator of chromatin subfamily B member 1
tr|A0A1D5P7D1|A0A1D5P7D1_CHICK	0.183024446	7.401755927	2.202528385	0.050438494	0.605815291	-3.788260833	UAP1L1	Uncharacterized protein
tr|A0A1D5PU96|A0A1D5PU96_CHICK	0.216959468	8.173952274	2.209719799	0.049813481	0.605815291	-3.792455335	USP10	Ubiquitin carboxyl-terminal hydrolase (EC 3.4.19.12)
tr|A0A1D5NWH9|A0A1D5NWH9_CHICK	-0.157775109	6.659947752	-2.186342614	0.051872772	0.605815291	-3.792790264	YBX3	CSD_1 domain-containing protein
tr|A0A1D5PE05|A0A1D5PE05_CHICK	0.112991635	7.050815127	2.186102916	0.051894302	0.605815291	-3.801430544	HECTD4	HECT domain-containing protein
tr|E1BRL5|E1BRL5_CHICK	-0.109204031	7.5105099	-2.195170613	0.051085728	0.605815291	-3.802244816	MTM1	Uncharacterized protein
tr|Q5ZIQ8|Q5ZIQ8_CHICK	0.163957828	7.547646548	2.193496749	0.051234076	0.605815291	-3.802779214	NELFCD RCJMB04_24d13	Uncharacterized protein
tr|A0A1D5NZF3|A0A1D5NZF3_CHICK	0.122155558	7.569898542	2.195126647	0.051089619	0.605815291	-3.803594727	RPL36A	Uncharacterized protein
sp|P18936|NU1M_CHICK	-0.109922157	7.584163118	-2.193627451	0.051222477	0.605815291	-3.804179469	MT-ND1 MTND1 NADH1 ND1	NADH-ubiquinone oxidoreductase chain 1 (EC 7.1.1.2) (NADH dehydrogenase subunit 1)
tr|E1BWV6|E1BWV6_CHICK	-0.115725866	7.457828149	-2.191712412	0.051392668	0.605815291	-3.804425154	MRPL21	Uncharacterized protein
tr|A0A1D5NXD4|A0A1D5NXD4_CHICK	0.132239951	7.275160209	2.187693873	0.051751556	0.605815291	-3.80536529	NFYC	CBFD_NFYB_HMF domain-containing protein
tr|F1N8J7|F1N8J7_CHICK	-0.401070315	7.206581191	-2.187603206	0.051759681	0.605815291	-3.805885099	CRIP1	LIM zinc-binding domain-containing protein
tr|F1P1B7|F1P1B7_CHICK	0.108698702	8.853230693	2.191434256	0.051417433	0.605815291	-3.807628156	NAP1L4	Uncharacterized protein
tr|A0A3Q2UGJ2|A0A3Q2UGJ2_CHICK	0.127648469	6.415905813	2.167568029	0.053585257	0.605815291	-3.807933693	LOC112530959	STAT_int domain-containing protein
tr|A0A1D5P7L6|A0A1D5P7L6_CHICK	-0.151049263	7.743493494	-2.192698909	0.05130493	0.605815291	-3.809661455	SEPT8	Septin-type G domain-containing protein
tr|A0A1L1RZK1|A0A1L1RZK1_CHICK	-0.20231503	8.21729404	-2.199563196	0.050698381	0.605815291	-3.809697353	GLO1	Lactoylglutathione lyase (EC 4.4.1.5) (Glyoxalase I)
tr|A0A1D5PFX6|A0A1D5PFX6_CHICK	0.146358486	8.213462669	2.193640759	0.051221297	0.605815291	-3.815325909	RBM12	Uncharacterized protein
tr|E1BZ36|E1BZ36_CHICK	-0.106220276	7.777836456	-2.188157225	0.051710053	0.605815291	-3.815618901	MCUR1	Uncharacterized protein
tr|E1BUJ8|E1BUJ8_CHICK	-0.182451007	7.282579939	-2.178541798	0.052577867	0.605815291	-3.819073093	CHCHD4	CHCH domain-containing protein
tr|A0A3Q3ATB4|A0A3Q3ATB4_CHICK	-0.111450805	7.10647227	-2.172110775	0.05316602	0.605815291	-3.825144841	LYRM4	Uncharacterized protein
tr|A0A1L1RP51|A0A1L1RP51_CHICK	0.148939407	7.584397341	2.178535504	0.052578439	0.605815291	-3.825435389	CCDC78	DUF4472 domain-containing protein
tr|A0A3Q2UE29|A0A3Q2UE29_CHICK	-0.164974168	8.176020912	-2.187253121	0.051791064	0.605815291	-3.825720123	HK2	Uncharacterized protein
tr|A0A3Q2UPE2|A0A3Q2UPE2_CHICK	0.112998702	7.114685244	2.167512368	0.053590414	0.605815291	-3.826631616	LOC107056280	ADF-H domain-containing protein
tr|A0A1D5PH14|A0A1D5PH14_CHICK	0.11630665	7.571375908	2.177674085	0.05265686	0.605815291	-3.827138206	DYNLRB1	Dynein light chain roadblock
tr|E1C5S9|E1C5S9_CHICK	0.147771114	7.191834082	2.170062235	0.053354686	0.605815291	-3.829448455	FAM3D	ILEI domain-containing protein
tr|A0A1D5P0D3|A0A1D5P0D3_CHICK	0.099935974	8.389451825	2.184766014	0.052014544	0.605815291	-3.832238852	AIMP1	tRNA-binding domain-containing protein
tr|A0A1D5PGC1|A0A1D5PGC1_CHICK	-0.158021776	8.280575212	-2.182340631	0.052233365	0.605815291	-3.833586976	AEBP1	F5/8 type C domain-containing protein
tr|E1C7L0|E1C7L0_CHICK	0.198249993	7.331496033	2.167099647	0.053628662	0.605815291	-3.835663114	CTBP2	Uncharacterized protein
tr|F1NF89|F1NF89_CHICK	0.128098415	7.15748536	2.163194437	0.05399186	0.605815291	-3.837747898	RPS24	40S ribosomal protein S24
tr|A0A3Q2UJ64|A0A3Q2UJ64_CHICK	-0.22661422	8.622873449	-2.175778414	0.052829829	0.605815291	-3.837870883	UQCRB	Cytochrome b-c1 complex subunit 7
tr|A0A3Q2U7U1|A0A3Q2U7U1_CHICK	-0.122572225	6.686002205	-2.150988835	0.055142195	0.607910173	-3.839244175	PRPF18	SFM domain-containing protein
tr|A0A1D5PSK3|A0A1D5PSK3_CHICK	0.172151446	7.921512048	2.172278336	0.053150617	0.605815291	-3.839336709	EMC1	ER membrane protein complex subunit 1
tr|F1NV65|F1NV65_CHICK	0.104635273	7.684337233	2.163404822	0.053972234	0.605815291	-3.848843367	DMXL1	WD_REPEATS_REGION domain-containing protein
sp|P17153|ANXA5_CHICK	0.262324185	8.243850354	2.167301197	0.05360998	0.605815291	-3.852236659	ANXA5 ANX5	Annexin A5 (Anchorin CII) (Annexin V) (Annexin-5) (Calphobindin I) (CBP-I) (Endonexin II) (Lipocortin V) (Placental anticoagulant protein I) (PAP-I) (Thromboplastin inhibitor) (Vascular anticoagulant-alpha) (VAC-alpha)
tr|F1NYQ3|F1NYQ3_CHICK	0.138343521	7.286588787	2.154130436	0.054843899	0.607568604	-3.85305933	GBA2	Non-lysosomal glucosylceramidase (NLGase) (EC 3.2.1.45)
tr|A0A3Q2U6X4|A0A3Q2U6X4_CHICK	0.150204204	7.679358711	2.160461808	0.054247397	0.605815291	-3.853208158	LOC107050229	Glucosylceramidase (EC 3.2.1.45)
tr|R4GKR7|R4GKR7_CHICK	0.174557209	7.060037491	2.143995012	0.055811814	0.607910173	-3.857692047	CPLX2	Uncharacterized protein
tr|A0A3Q3A7P6|A0A3Q3A7P6_CHICK	0.16612092	7.846516571	2.156949812	0.054577508	0.607422214	-3.860759633	RPS15A	Uncharacterized protein
tr|F1P524|F1P524_CHICK	0.143059495	7.293925579	2.144308931	0.055781593	0.607910173	-3.864148399	NENF	Cytochrome b5 heme-binding domain-containing protein
tr|E1C455|E1C455_CHICK	-0.147442438	8.468346446	-2.15998497	0.054292106	0.605815291	-3.865756588	CZH9orf64	Queuosine salvage protein
tr|Q5ZM58|Q5ZM58_CHICK	-0.134594975	8.483770068	-2.160047699	0.054286223	0.605815291	-3.866520616	ACTR1A RCJMB04_3a24	Uncharacterized protein
tr|A0A3Q2UBN3|A0A3Q2UBN3_CHICK	0.190367407	7.301968571	2.141166137	0.056084854	0.607910173	-3.868635785	NA	Fibronectin type-III domain-containing protein
tr|E1C7G6|E1C7G6_CHICK	0.147790357	8.130978463	2.153817808	0.054873514	0.607568604	-3.869897139	RSPH9	Uncharacterized protein
sp|P18302|DREB_CHICK	0.184673227	7.659624586	2.143737163	0.055836649	0.607910173	-3.875230088	DBN1	Drebrin (Developmentally-regulated brain protein)
sp|P07090|CALB2_CHICK	-0.258270712	8.907363047	-2.141010041	0.056099957	0.607910173	-3.8761041	CALB2	Calretinin (CR)
tr|Q67ER3|Q67ER3_CHICK	-0.167281233	7.448154076	-2.140204914	0.056177919	0.607910173	-3.877227918	RNF113A	Zinc finger protein 183
tr|F1P4X5|F1P4X5_CHICK	0.173566303	8.262806437	2.149012661	0.055330623	0.607910173	-3.878740085	NA	DBC1 domain-containing protein
tr|A0A1D5PXG5|A0A1D5PXG5_CHICK	0.103800554	7.282586268	2.133290083	0.056851748	0.609065108	-3.881836783	SEC24B	Uncharacterized protein
tr|A0A1D5PQP3|A0A1D5PQP3_CHICK	-0.180793259	6.739849432	-2.121777281	0.057990699	0.611037162	-3.882499203	ITCH	E3 ubiquitin-protein ligase (EC 2.3.2.26)
tr|F1NB52|F1NB52_CHICK	-0.171999469	8.622817721	-2.142958376	0.055911722	0.607910173	-3.887321843	COPG1	Coatomer subunit gamma
tr|A0A1L1RPU0|A0A1L1RPU0_CHICK	-0.152264158	7.611445118	-2.13451058	0.056732259	0.609065108	-3.889075101	MRPL1	Uncharacterized protein
tr|F1NC51|F1NC51_CHICK	-0.187849266	7.165829547	-2.125610825	0.057609065	0.611037162	-3.890310197	UQCR10	Uncharacterized protein
tr|A0A1D5PQ66|A0A1D5PQ66_CHICK	0.132134654	7.97732164	2.134759921	0.056707877	0.609065108	-3.891874918	RBM10	Uncharacterized protein
tr|E1BQK4|E1BQK4_CHICK	0.145422106	6.611812875	2.109919169	0.059186429	0.61142832	-3.892064723	LRRC8A	Pannexin_like domain-containing protein
tr|Q5ZIE3|Q5ZIE3_CHICK	-0.133453462	7.342782449	-2.123570032	0.057811931	0.611037162	-3.897194609	SRP14 RCJMB04_27h13	Uncharacterized protein
tr|F1NNV7|F1NNV7_CHICK	-0.089421765	7.738837577	-2.125009722	0.057668748	0.611037162	-3.903395519	APOO	MICOS complex subunit
tr|A0A3Q2U4H1|A0A3Q2U4H1_CHICK	0.108598758	8.402542392	2.133504193	0.056830769	0.609065108	-3.903912306	ESYT1	Uncharacterized protein
sp|Q5ZI67|NHLC2_CHICK	0.12945966	7.592915587	2.12163858	0.058004552	0.611037162	-3.904430654	NHLRC2 RCJMB04_29n5	NHL repeat-containing protein 2
tr|A0A3Q2UED6|A0A3Q2UED6_CHICK	0.111538644	8.07601661	2.125022379	0.057667491	0.611037162	-3.907028976	ATP1B3	Sodium/potassium-transporting ATPase subunit beta
tr|E1C7K8|E1C7K8_CHICK	-0.120368863	7.274233883	-2.111067036	0.059069668	0.61142832	-3.912966289	NDUFAF4	Uncharacterized protein
sp|Q9W6I1|RBPS2_CHICK	0.225013329	7.832753766	2.117645337	0.058404725	0.611037162	-3.913283196	RBPMS2	RNA-binding protein with multiple splicing 2 (Heart and RRM expressed sequence) (Hermes)
tr|A0A1D5PRS6|A0A1D5PRS6_CHICK	-0.14394405	7.682600217	-2.11725509	0.058443972	0.611037162	-3.914168233	DAP3	Uncharacterized protein
tr|E1BX03|E1BX03_CHICK	-0.104987186	7.97300202	-2.120538512	0.058114532	0.611037162	-3.914377185	FUBP1	Uncharacterized protein
tr|F1NBR7|F1NBR7_CHICK	0.13819625	7.325338133	2.109410217	0.05923827	0.61142832	-3.915060553	COQ6	Ubiquinone biosynthesis monooxygenase COQ6, mitochondrial (EC 1.14.13.-) (Coenzyme Q10 monooxygenase 6)
tr|Q5ZK61|Q5ZK61_CHICK	-0.213149319	8.722618679	-2.11570219	0.058600398	0.611037162	-3.917579744	NDUFB5 RCJMB04_13a8	Uncharacterized protein
tr|A0A3Q2U6W6|A0A3Q2U6W6_CHICK	0.195147294	7.330740253	2.104949436	0.059694478	0.61142832	-3.919327615	HNRNPUL1	B30.2/SPRY domain-containing protein
tr|A0A1D5NXZ6|A0A1D5NXZ6_CHICK	0.101585838	7.342466054	2.105216128	0.05966711	0.61142832	-3.921344165	MEIS1	Homeobox domain-containing protein
tr|E1BV92|E1BV92_CHICK	0.157470142	6.805559506	2.092340064	0.061002115	0.618078035	-3.921665052	SLC35C1	TPT domain-containing protein
tr|F6S174|F6S174_CHICK	-0.129297173	6.334021544	-2.081562473	0.062141225	0.621035216	-3.92395547	UBE3B	HECT domain-containing protein
tr|F1NI39|F1NI39_CHICK	0.101637947	8.204555443	2.116688354	0.058501015	0.611037162	-3.924290321	TMEM87A	Uncharacterized protein
tr|A0A1D5P756|A0A1D5P756_CHICK	0.180682928	6.842737585	2.089744933	0.061274582	0.619377891	-3.926168417	PKD2	Uncharacterized protein
tr|F1P1X4|F1P1X4_CHICK	0.110426047	8.79967353	2.107973173	0.059384876	0.61142832	-3.927233532	ITPR2	Uncharacterized protein
tr|F1NQ70|F1NQ70_CHICK	0.216654033	7.669403624	2.104150747	0.059776512	0.61142832	-3.929099201	DNAI2	WD_REPEATS_REGION domain-containing protein
tr|Q5ZIL1|Q5ZIL1_CHICK	0.124855895	7.706071558	2.105488291	0.059639193	0.61142832	-3.929747141	ASH2L RCJMB04_25e24	B30.2/SPRY domain-containing protein
tr|A0A1D5PKT3|A0A1D5PKT3_CHICK	0.133631473	6.916832587	2.084073892	0.061874004	0.621035216	-3.93710742	TOMM20L	Uncharacterized protein
tr|Q6LC82|Q6LC82_CHICK	0.1266119	8.07382949	2.101864974	0.060011874	0.612377694	-3.940743113	cRac1A RAC1	GTPase cRac1A
tr|Q90930|Q90930_CHICK	0.211590739	6.963237086	2.076251568	0.062709913	0.623660583	-3.946261959	cNFI-C NFIC	Nuclear factor 1
tr|F1P5S5|F1P5S5_CHICK	-0.185029686	7.981697028	-2.095813733	0.060639203	0.617312833	-3.948256646	ACSS3	Uncharacterized protein
tr|A0A1D5PUI1|A0A1D5PUI1_CHICK	-0.205997006	7.251631322	-2.086333931	0.061634459	0.620975852	-3.948683903	TARS2	AA_TRNA_LIGASE_II domain-containing protein
tr|F6QGI8|F6QGI8_CHICK	0.129106943	7.423203634	2.085509293	0.061721762	0.620975852	-3.951358434	FBP1	FBPase domain-containing protein
tr|A0A1D5PAM1|A0A1D5PAM1_CHICK	0.133284536	7.567142985	2.081373779	0.062161346	0.621035216	-3.958894366	CHEK2	Uncharacterized protein
sp|Q90687|PTN11_CHICK	-0.133515175	8.270925922	-2.093653621	0.06086464	0.618078035	-3.958902322	PTPN11	Tyrosine-protein phosphatase non-receptor type 11 (EC 3.1.3.48) (SH-PTP2) (cSH-PTP2)
tr|F1P0P3|F1P0P3_CHICK	-0.147446802	7.561610796	-2.074860807	0.062859644	0.623660583	-3.970177549	NA	Stomatin like 2
tr|F1NEW8|F1NEW8_CHICK	0.269701459	7.408902537	2.065731697	0.063850911	0.629136495	-3.975154334	OVSTL	Uncharacterized protein
tr|F1NT19|F1NT19_CHICK	-0.115426519	8.189970095	-2.075397955	0.062801774	0.623660583	-3.98160911	SOD2	Superoxide dismutase (EC 1.15.1.1)
tr|A0A3Q2UAH0|A0A3Q2UAH0_CHICK	0.129061679	7.007354556	2.051556545	0.065419356	0.631554057	-3.983193123	TMC7	Transmembrane channel-like protein
tr|A0A1L1RZH6|A0A1L1RZH6_CHICK	0.245746373	7.628993564	2.063243688	0.064123613	0.630377666	-3.98463736	CRYM	Uncharacterized protein
tr|A0A1D5PPN9|A0A1D5PPN9_CHICK	-0.118800843	9.183693101	-2.043617857	0.066313534	0.633894471	-3.986850632	HSP90B1	Endoplasmin
tr|E1C8T5|E1C8T5_CHICK	0.14284353	7.58417554	2.059545027	0.064531041	0.630637273	-3.989729267	LSM6	Sm domain-containing protein
tr|E1C4M6|E1C4M6_CHICK	0.099835988	8.263631566	2.066471533	0.063770031	0.629136495	-3.994330784	USP14	Ubiquitin carboxyl-terminal hydrolase (EC 3.4.19.12)
tr|F1NDZ9|F1NDZ9_CHICK	0.105721009	8.036577485	2.060489803	0.064426737	0.630637273	-3.997675332	CHERP	Uncharacterized protein
tr|A0A3Q2U7Y4|A0A3Q2U7Y4_CHICK	-0.110561988	8.389792182	-2.066768088	0.063737638	0.629136495	-3.997680003	SAE1	ThiF domain-containing protein
tr|F1P2U1|F1P2U1_CHICK	0.133746511	7.12962	2.04140118	0.066565257	0.633894471	-3.997975848	CUL4A	CULLIN_2 domain-containing protein
tr|E1BZT5|E1BZT5_CHICK	0.145644469	8.821920827	2.054574431	0.065082423	0.631137902	-3.999423579	PRPF8	MPN domain-containing protein
tr|A0A3Q2UIM7|A0A3Q2UIM7_CHICK	-0.096269453	7.822211969	-2.055031113	0.06503158	0.631137902	-4.001309787	MAN2A1	Alpha-mannosidase (EC 3.2.1.-)
sp|Q91955|MTPN_CHICK	0.192154726	8.014746967	2.055987731	0.064925198	0.631137902	-4.001965347	MTPN RCJMB04_23o21 RCJMB04_35l16	Myotrophin (Granule cell differentiation protein) (Protein V-1)
sp|Q5ZKU1|DCNL1_CHICK	0.095864558	7.234246061	2.041320216	0.066574469	0.633894471	-4.006855078	DCUN1D1 DCUN1L1 RCJMB04_9c8	DCN1-like protein 1 (DCUN1 domain-containing protein 1) (Defective in cullin neddylation protein 1-like protein 1)
tr|Q5F3Q6|Q5F3Q6_CHICK	-0.096588403	8.445146147	-2.059007909	0.06459041	0.630637273	-4.007868681	SEPSECS RCJMB04_9o5	O-phosphoseryl-tRNA(Sec) selenium transferase (EC 2.9.1.2) (Selenocysteine synthase) (Selenocysteinyl-tRNA(Sec) synthase) (Sep-tRNA:Sec-tRNA synthase)
tr|E1BTM6|E1BTM6_CHICK	0.102486924	6.588787218	2.021521932	0.068863216	0.634605372	-4.008452137	SLC38A10	Aa_trans domain-containing protein
tr|E1C4L5|E1C4L5_CHICK	0.441763928	6.210566632	2.013744674	0.069782341	0.634605372	-4.009226417	C4H4orf33	Uncharacterized protein
sp|P40220|RABP1_CHICK	0.207285142	8.147065118	2.051976055	0.065372422	0.631554057	-4.010028333	CRABP1	Cellular retinoic acid-binding protein 1 (Cellular retinoic acid-binding protein I) (CRABP-I)
tr|E1BSK7|E1BSK7_CHICK	0.115171377	7.188469341	2.034440212	0.067361591	0.634605372	-4.011910048	MCEE	VOC domain-containing protein
tr|F1NRD4|F1NRD4_CHICK	-0.259458618	7.35926902	-2.04026464	0.06669467	0.633894471	-4.012189278	ADIPOQ	C1q domain-containing protein
tr|E1BWS9|E1BWS9_CHICK	0.101903101	7.0066822	2.029533704	0.067928266	0.634605372	-4.013039741	HYPK	Uncharacterized protein
tr|F1NPX4|F1NPX4_CHICK	0.091471885	7.474038738	2.036463369	0.067129224	0.634134599	-4.018013278	CCZ1	Vacuolar fusion protein CCZ1 homolog
tr|F1NBY1|F1NBY1_CHICK	0.163667043	7.460919107	2.036170918	0.067162766	0.634134599	-4.018496311	TARDBP	TAR DNA-binding protein 43
tr|Q5F4C5|Q5F4C5_CHICK	0.106967436	7.650588983	2.038180387	0.066932609	0.634134599	-4.020660111	RAB35 RCJMB04_1b12	Uncharacterized protein
tr|F1NWH5|F1NWH5_CHICK	0.199862994	5.058221971	1.970975064	0.075045612	0.643235553	-4.021649344	AQP3	Uncharacterized protein
tr|F1NZ86|F1NZ86_CHICK	-0.109333296	8.697155615	-2.043948332	0.066276083	0.633894471	-4.021759683	HSPA9	Stress-70 protein, mitochondrial
tr|F1NRI4|F1NRI4_CHICK	-0.131890919	7.198477736	-2.028217092	0.068081088	0.634605372	-4.024744991	DYNLL2	Dynein light chain
tr|A0A1L1RX65|A0A1L1RX65_CHICK	-0.113859478	8.343657787	-2.046450528	0.065993163	0.633894471	-4.025809326	IDH3A	Isocitrate dehydrogenase [NAD] subunit, mitochondrial
tr|A0A1D5P782|A0A1D5P782_CHICK	0.094098421	8.433997271	2.044314907	0.066234563	0.633894471	-4.028774047	EXOC1	Sec3-PIP2_bind domain-containing protein
tr|A0A1D5PM49|A0A1D5PM49_CHICK	-0.144538965	7.448598973	-2.027267732	0.068191482	0.634605372	-4.030606742	NA	Galactosamine (N-acetyl)-6-sulfatase
tr|A0A1D5PTS3|A0A1D5PTS3_CHICK	-0.235070727	7.064127258	-2.016582827	0.0694456	0.634605372	-4.036376719	IER3IP1	Uncharacterized protein
tr|F1NCM6|F1NCM6_CHICK	0.141224855	7.816681782	2.029034406	0.067986182	0.634605372	-4.036740122	NELFA	HDAg domain-containing protein
tr|F1P3I3|F1P3I3_CHICK	-0.318669131	7.182422273	-2.014867491	0.069648938	0.634605372	-4.040678577	SLC20A1	Phosphate transporter
tr|A0A1D5PMD9|A0A1D5PMD9_CHICK	0.270504508	7.159045607	2.013752194	0.069781447	0.634605372	-4.041608595	LOC769704	Carboxylic ester hydrolase (EC 3.1.1.-)
tr|E1BRT3|E1BRT3_CHICK	0.142283337	7.450539126	2.018474563	0.069221996	0.634605372	-4.041667746	USP40	USP domain-containing protein
tr|F1N8Z0|F1N8Z0_CHICK	0.138942663	8.676358857	2.033128993	0.067512593	0.634605372	-4.042423643	ITGA1	Integrin alpha-1
tr|F1P5J7|F1P5J7_CHICK	-0.108413986	7.91514101	-2.024891738	0.068468507	0.634605372	-4.044452497	AGPS	Alkylglycerone-phosphate synthase (Alkyl-DHAP synthase) (EC 2.5.1.26)
tr|F1NT93|F1NT93_CHICK	-0.174683573	7.825052734	-2.017869341	0.06929346	0.634605372	-4.052472308	C1H21ORF33	Uncharacterized protein
sp|Q5ZLE6|EIF3H_CHICK	0.123117427	8.364413803	2.025115795	0.068442339	0.634605372	-4.054396503	EIF3H EIF3S3 RCJMB04_6i8	Eukaryotic translation initiation factor 3 subunit H (eIF3h) (Eukaryotic translation initiation factor 3 subunit 3) (eIF-3-gamma) (eIF3 p40 subunit)
tr|A0A3Q2UEG0|A0A3Q2UEG0_CHICK	0.145148623	7.27096675	2.001709511	0.071227368	0.634903416	-4.058811874	GAB1	PH domain-containing protein
tr|A0A1D5PPU3|A0A1D5PPU3_CHICK	-0.111474231	7.661301731	-2.010802111	0.070133087	0.634605372	-4.060100471	LACTB2	Lactamase_B domain-containing protein
tr|F1P0S9|F1P0S9_CHICK	0.256553072	7.614586894	2.006757627	0.070617875	0.634674457	-4.063252275	DYRK1A	Protein kinase domain-containing protein
tr|A0A1D5PE41|A0A1D5PE41_CHICK	-0.136003973	8.221074874	-2.017543225	0.069331996	0.634605372	-4.063320828	NDUFS8	Uncharacterized protein
tr|Z4YJB8|Z4YJB8_CHICK	0.161441415	8.564321207	2.016355526	0.069472512	0.634605372	-4.064735829	DSTN	Destrin
tr|A0A1D5PBJ0|A0A1D5PBJ0_CHICK	0.157382706	7.473679346	2.001835013	0.071212155	0.634903416	-4.067312923	BAZ1B	Uncharacterized protein
tr|A0A1D5PP61|A0A1D5PP61_CHICK	-0.109666226	7.538691281	-2.001548915	0.071246838	0.634903416	-4.069194501	CCDC90B	Uncharacterized protein
sp|Q5ZIA5|COPB_CHICK	-0.084477657	8.812477687	-1.997537058	0.07173485	0.634903416	-4.07092154	COPB1 COPB RCJMB04_28l17	Coatomer subunit beta (Beta-coat protein) (Beta-COP)
tr|F1NVU4|F1NVU4_CHICK	0.258752386	7.212886755	1.991534452	0.072470866	0.63929125	-4.07133851	SLC16A7	MFS domain-containing protein
tr|E1BUS4|E1BUS4_CHICK	0.115891237	8.209637445	2.008960878	0.070353396	0.634605372	-4.071862838	FAM192A	Nefa_Nip30_N domain-containing protein
tr|F1NI29|F1NI29_CHICK	-0.184324164	9.454128729	-1.961576455	0.076250852	0.643235553	-4.071952166	HADHA	Uncharacterized protein
tr|A0A3Q2UGE4|A0A3Q2UGE4_CHICK	-0.108990649	7.580130878	-1.999494021	0.071496411	0.634903416	-4.073746743	MRPL41	Uncharacterized protein
tr|F1N993|F1N993_CHICK	0.08543857	8.51350962	2.00903404	0.07034463	0.634605372	-4.075888939	SKIV2L2	Uncharacterized protein
sp|Q04584|ZYX_CHICK	0.156303153	8.439611085	2.009380422	0.070303139	0.634605372	-4.076609442	ZYX	Zyxin
tr|F1NY29|F1NY29_CHICK	-0.117079088	8.155175471	-2.004388104	0.070903352	0.634903416	-4.07747397	ETFDH	Pyr_redox_2 domain-containing protein
tr|F1NAC6|F1NAC6_CHICK	-0.142571785	8.48498646	-2.008051312	0.070462468	0.634605372	-4.078057808	UQCRC1	Uncharacterized protein
tr|A0A1L1RM56|A0A1L1RM56_CHICK	-0.157983792	7.704370234	-1.997056984	0.071793456	0.634903416	-4.078991509	MSRA	PMSR domain-containing protein
tr|Q5ZLG7|Q5ZLG7_CHICK	-0.148898209	8.918871216	-1.987676941	0.07294758	0.641305265	-4.080015636	SLC25A6 RCJMB04_6e4	Uncharacterized protein
tr|F1NN82|F1NN82_CHICK	-0.096166689	7.255950215	-1.983613227	0.073452946	0.643235553	-4.085444263	OSBPL3	Oxysterol-binding protein
tr|E1BZQ4|E1BZQ4_CHICK	-0.174455015	8.060409254	-1.996793297	0.071825666	0.634903416	-4.085502189	ACOT11	Uncharacterized protein
sp|Q5ZML6|F210A_CHICK	-0.11439934	7.2638549	-1.976563217	0.074337456	0.643235553	-4.094949312	FAM210A RCJMB04_1k21	Protein FAM210A
sp|P62846|RS15_CHICK	-0.212950038	7.932913484	-1.987272452	0.072997736	0.641305265	-4.097420777	RPS15 RIG	40S ribosomal protein S15 (RIG protein)
tr|F1NYG7|F1NYG7_CHICK	0.115890611	6.790993377	1.956789791	0.076871585	0.643235553	-4.10095364	HACL1	Uncharacterized protein
tr|F1P0M1|F1P0M1_CHICK	0.093002705	6.853192888	1.957562961	0.076771003	0.643235553	-4.102538743	GUCY1B1	Guanylate cyclase domain-containing protein
tr|A0A3Q2TYP7|A0A3Q2TYP7_CHICK	-0.09809693	7.770094641	-1.980395033	0.073855481	0.643235553	-4.102568404	RAB4A	Uncharacterized protein
tr|A0A3Q2UEW9|A0A3Q2UEW9_CHICK	0.108252408	7.009099613	1.960401265	0.076402817	0.643235553	-4.105303211	LOC112531364	Uncharacterized protein
tr|Q5ZMT4|Q5ZMT4_CHICK	-0.14151035	7.951971169	-1.980843862	0.073799218	0.643235553	-4.10544173	TMED1 RCJMB04_1d20	GOLD domain-containing protein
tr|F1NH78|F1NH78_CHICK	0.115685458	7.328813643	1.969813157	0.075193642	0.643235553	-4.105746701	CHD3	Uncharacterized protein
tr|Q5ZJ96|Q5ZJ96_CHICK	-0.141682487	7.034557499	-1.960205964	0.076428098	0.643235553	-4.109998061	SPTLC2 RCJMB04_19n23	Aminotran_1_2 domain-containing protein
tr|A0A1D5PQQ4|A0A1D5PQQ4_CHICK	0.183112554	7.102109105	1.957695384	0.076753788	0.643235553	-4.110711753	CNOT10	CCR4-NOT transcription complex subunit 10
tr|F1NK38|F1NK38_CHICK	0.143962716	8.356477618	1.981892733	0.073667892	0.643235553	-4.114424997	CCT7	T-complex protein 1 subunit eta (TCP-1-eta) (CCT-eta)
tr|F1N8U1|F1N8U1_CHICK	-0.104694511	7.02480661	-1.955223626	0.077075704	0.643235553	-4.116785678	MRPS36	Uncharacterized protein
sp|P62149|CALM_CHICK	-0.168157647	9.510754253	-1.923567253	0.081311108	0.643235553	-4.121785615	CALM CAM RCJMB04_24e7	Calmodulin (CaM)
tr|F1NDA9|F1NDA9_CHICK	-0.101224155	8.516354073	-1.973870806	0.074677868	0.643235553	-4.123729386	AP1G2	AP-1 complex subunit gamma
sp|Q5ZHX1|RAP1B_CHICK	0.152432526	7.820559359	1.963246136	0.07603543	0.643235553	-4.125321128	RAP1B RCJMB04_32g9 RCJMB04_4h13	Ras-related protein Rap-1b
tr|F1NYM3|F1NYM3_CHICK	-0.133469126	8.032166769	-1.965982057	0.075683666	0.643235553	-4.126916843	NDUFS7	Oxidored_q6 domain-containing protein
tr|A0A1D5P061|A0A1D5P061_CHICK	0.167907269	7.564785127	1.958422823	0.076659287	0.643235553	-4.128278457	PHKA1	Phosphorylase b kinase regulatory subunit
tr|E1C1Y0|E1C1Y0_CHICK	0.227429131	7.80990893	1.960834698	0.076346736	0.643235553	-4.129457207	RTCA	Uncharacterized protein
sp|Q03696|NGCA_CHICK	0.113190975	6.966869938	1.9407934	0.078980278	0.643235553	-4.132631347	NA	Neuronal-glial cell adhesion molecule (Ng-CAM)
tr|R4GH26|R4GH26_CHICK	0.129186934	7.8341988	1.958878279	0.076600174	0.643235553	-4.132632103	FKBP10	Peptidylprolyl isomerase (EC 5.2.1.8)
tr|E1C4T3|E1C4T3_CHICK	-0.115015794	8.300010806	-1.965040527	0.075804549	0.643235553	-4.136504179	PATJ	Uncharacterized protein
tr|A0A3Q3A395|A0A3Q3A395_CHICK	0.117269092	7.299009035	1.946705771	0.078194702	0.643235553	-4.136936945	LMAN2L	L-type lectin-like domain-containing protein
sp|P05081|KAD1_CHICK	-0.244902863	8.370843893	-1.961447876	0.076267465	0.643235553	-4.140891929	AK1	Adenylate kinase isoenzyme 1 (AK 1) (EC 2.7.4.3) (EC 2.7.4.6) (ATP-AMP transphosphorylase 1) (ATP:AMP phosphotransferase) (Adenylate monophosphate kinase) (Myokinase)
tr|A0A1L1RWB5|A0A1L1RWB5_CHICK	-0.138342391	6.663580861	-1.925965132	0.080982876	0.643235553	-4.141630209	CWC27	PPIase cyclophilin-type domain-containing protein
tr|E1C6C9|E1C6C9_CHICK	-0.086567418	7.983651416	-1.953775868	0.07726484	0.643235553	-4.142254542	NDUFB10	Uncharacterized protein
tr|O42283|O42283_CHICK	-0.149551347	8.110804088	-1.954656796	0.077149704	0.643235553	-4.144908375	HSPE1	Heat shock protein 10
tr|R4GJY1|R4GJY1_CHICK	0.14393012	6.391276624	1.908068501	0.083462556	0.643235553	-4.147463948	ORMDL3	ORM1-like protein
tr|F1NTM6|F1NTM6_CHICK	-0.287297247	8.005122573	-1.95209136	0.077485449	0.643235553	-4.147581543	TFR2	Uncharacterized protein
tr|E1BYS6|E1BYS6_CHICK	0.108914672	8.313268547	1.95449248	0.077171167	0.643235553	-4.149265154	PKN1	Uncharacterized protein
tr|A0A3Q2U278|A0A3Q2U278_CHICK	0.118021562	7.356949749	1.936346646	0.079575944	0.643235553	-4.149773808	SMC1A	Uncharacterized protein
tr|A0A1D5P810|A0A1D5P810_CHICK	-0.112934097	8.350827529	-1.954938633	0.077112902	0.643235553	-4.151061278	ATP5O	Uncharacterized protein
tr|A0A1D5PW63|A0A1D5PW63_CHICK	0.166722845	6.686572732	1.91798569	0.082079918	0.643235553	-4.151369633	GSTT1	Glutathione S-transferase theta-1
tr|F1NL71|F1NL71_CHICK	-0.131543583	7.975866049	-1.945724382	0.078324594	0.643235553	-4.15275617	CCDC47	Uncharacterized protein
sp|P08267|FRIH_CHICK	0.283487442	7.454965729	1.937385143	0.07943646	0.643235553	-4.153945796	FTH	Ferritin heavy chain (Ferritin H subunit) (EC 1.16.3.1)
sp|Q9I8I2|BOK_CHICK	0.129176426	6.731292222	1.911271933	0.083013599	0.643235553	-4.158112607	BOK	Bcl-2-related ovarian killer protein
tr|A0A3Q2UPL0|A0A3Q2UPL0_CHICK	0.194804357	7.824098114	1.939241948	0.079187631	0.643235553	-4.158285634	MNS1	Uncharacterized protein
tr|F1NUK8|F1NUK8_CHICK	0.12158811	7.991090753	1.940694567	0.078993472	0.643235553	-4.159066366	SNRNP40	WD_REPEATS_REGION domain-containing protein
tr|A0A3Q2UGJ0|A0A3Q2UGJ0_CHICK	0.171091276	7.362819267	1.929613246	0.080485864	0.643235553	-4.159182788	NA	Uncharacterized protein
tr|F1NSZ5|F1NSZ5_CHICK	0.126591939	8.391526437	1.948800723	0.077918093	0.643235553	-4.159192558	LAMA4	Uncharacterized protein
tr|Q5ZMF6|Q5ZMF6_CHICK	-0.129682219	8.883732245	-1.928219396	0.080675424	0.643235553	-4.160331151	TRAP1 RCJMB04_2d7	Uncharacterized protein
tr|Q9DDD4|Q9DDD4_CHICK	0.180592574	7.452747335	1.930254912	0.080398738	0.643235553	-4.160367936	CLEC3B	Tetranectin
tr|E1BY00|E1BY00_CHICK	-0.096333197	7.177039142	-1.926038004	0.080972921	0.643235553	-4.162793622	SRSF5	Uncharacterized protein
tr|Q5ZMG7|Q5ZMG7_CHICK	-0.096450736	7.924393285	-1.937196759	0.079461745	0.643235553	-4.162857253	AP1M1 RCJMB04_2b13	AP-1 complex subunit mu-1
tr|F1NM36|F1NM36_CHICK	0.123581028	8.282939464	1.939908907	0.07909843	0.643235553	-4.16733268	PGM5	Uncharacterized protein
tr|A0A1D5PG75|A0A1D5PG75_CHICK	0.127940326	7.993291497	1.935000082	0.079757145	0.643235553	-4.168487349	GGT5	Uncharacterized protein
tr|A0A1D5PJ79|A0A1D5PJ79_CHICK	0.132238098	7.631058404	1.928440212	0.080645366	0.643235553	-4.169404204	LAMP1	Lysosome-associated membrane glycoprotein 1
tr|F1NVA6|F1NVA6_CHICK	0.138411165	7.14849194	1.91721338	0.082186826	0.643235553	-4.169956907	EFCAB1	Uncharacterized protein
tr|F1P2P3|F1P2P3_CHICK	-0.114598817	7.734849673	-1.930229362	0.080402205	0.643235553	-4.170236413	CARS2	tRNA-synt_1e domain-containing protein
tr|F1NP42|F1NP42_CHICK	0.108183747	6.55665025	1.899086712	0.084733349	0.643235553	-4.171228073	UPRT	Uracil phosphoribosyltransferase homolog
tr|E1C6A1|E1C6A1_CHICK	-0.123140752	8.674808829	-1.933709963	0.079931109	0.643235553	-4.173104675	NNT	Uncharacterized protein
tr|E1BTL1|E1BTL1_CHICK	0.125138121	8.181023822	1.931879189	0.080178582	0.643235553	-4.174688106	CEP131	Uncharacterized protein
tr|F1NX60|F1NX60_CHICK	0.212748502	8.064198652	1.929782578	0.080462863	0.643235553	-4.174728957	FBLN1	Fibulin-1
tr|Q5ZMW1|Q5ZMW1_CHICK	-0.159554513	9.421817932	-1.884160961	0.08688473	0.647171934	-4.176609935	ACO2 RCJMB04_1a14	Aconitate hydratase, mitochondrial (Aconitase) (EC 4.2.1.-)
tr|A0A1D5NTX4|A0A1D5NTX4_CHICK	-0.153317343	7.231614213	-1.911640138	0.082962139	0.643235553	-4.179623539	MRPS28	Uncharacterized protein
tr|F1NHD9|F1NHD9_CHICK	0.127475039	7.93639409	1.922796219	0.081416912	0.643235553	-4.181599089	EXOC3	Uncharacterized protein
sp|Q5ZMB2|HEBP1_CHICK	-0.187267255	8.382763852	-1.931352411	0.080249921	0.643235553	-4.182491401	HEBP1 RCJMB04_2k3	Heme-binding protein 1
tr|Q9W6J2|Q9W6J2_CHICK	0.220943605	7.861996905	1.920844592	0.081685292	0.643235553	-4.183117285	GSTA4L	Glutathione S-transferase class-alpha
tr|A0A1D5PIZ8|A0A1D5PIZ8_CHICK	0.1567563	8.700026567	1.926867609	0.08085966	0.643235553	-4.183822856	IQGAP3	Uncharacterized protein
tr|A0A1D5NZV1|A0A1D5NZV1_CHICK	-0.105802071	7.658400422	-1.916320437	0.082310593	0.643235553	-4.188045288	MAPRE3	Uncharacterized protein
tr|E1C8L5|E1C8L5_CHICK	0.097721682	7.256733191	1.903468852	0.084111121	0.643235553	-4.190160704	CEP128	Uncharacterized protein
tr|E1C3Z6|E1C3Z6_CHICK	-0.131233106	8.57331935	-1.922315019	0.081483009	0.643235553	-4.191340443	NT5DC1	Uncharacterized protein
tr|E1C129|E1C129_CHICK	0.201398138	6.703809982	1.884128358	0.086889484	0.647171934	-4.193306814	NUBP1	Cytosolic Fe-S cluster assembly factor NUBP1 (Nucleotide-binding protein 1) (NBP 1)
tr|F1NAZ3|F1NAZ3_CHICK	0.11663177	7.529159489	1.905558985	0.08381583	0.643235553	-4.194024529	KIF2A	Kinesin-like protein
tr|F1NBE4|F1NBE4_CHICK	0.194690267	7.424502169	1.89967758	0.084649203	0.643235553	-4.19867674	ARHGEF26	Uncharacterized protein
tr|A0A1D5PFL2|A0A1D5PFL2_CHICK	-0.110572119	7.165333777	-1.898993825	0.084746584	0.643235553	-4.199063473	MIGA2	Uncharacterized protein
tr|A0A1D5PBN1|A0A1D5PBN1_CHICK	0.134668127	6.693859052	1.879917307	0.087505545	0.648080142	-4.200136097	CD44	Link domain-containing protein
tr|F1NAS0|F1NAS0_CHICK	0.109907308	8.025642994	1.910097359	0.083177954	0.643235553	-4.200446433	SUGT1	Uncharacterized protein
tr|R4GIV8|R4GIV8_CHICK	-0.113087914	7.792244921	-1.90734862	0.083563755	0.643235553	-4.200581639	UBE2R2 UBE2R2L	UBIQUITIN_CONJUGAT_2 domain-containing protein
tr|F1P4D4|F1P4D4_CHICK	0.077718305	8.264190074	1.914692449	0.082536686	0.643235553	-4.201243069	C17H9orf78	Uncharacterized protein
tr|A0A1D5PXN4|A0A1D5PXN4_CHICK	0.080420237	7.957948562	1.908097258	0.083458516	0.643235553	-4.202732536	PRKCD	Protein kinase C delta type (EC 2.7.11.13) (nPKC-delta)
tr|A0A1D5PWK2|A0A1D5PWK2_CHICK	0.138916737	7.273387644	1.895711999	0.085215427	0.643637871	-4.203079415	ARL6	Uncharacterized protein
tr|F1NXN8|F1NXN8_CHICK	-0.142395577	8.231999768	-1.913288136	0.082732178	0.643235553	-4.204106538	NDUFS1	Uncharacterized protein
tr|A0A1D5PTS7|A0A1D5PTS7_CHICK	0.158041239	7.597863475	1.899890458	0.084618906	0.643235553	-4.204558068	NA	FERM domain-containing protein
tr|E1BUA8|E1BUA8_CHICK	0.180976526	8.128609389	1.906445034	0.08369094	0.643235553	-4.206183497	BCCIP	Protein BCCIP homolog
tr|A0A1D5NZW2|A0A1D5NZW2_CHICK	-0.126141542	7.950484166	-1.903584452	0.084094764	0.643235553	-4.209560689	NMNAT1	Nicotinamide-nucleotide adenylyltransferase (EC 2.7.7.1) (EC 2.7.7.18) (Nicotinate-nucleotide adenylyltransferase)
tr|A0A3Q2TUH0|A0A3Q2TUH0_CHICK	-0.175708022	7.85525532	-1.9024553	0.08425466	0.643235553	-4.20989384	PDXK	Phos_pyr_kin domain-containing protein
sp|P63283|UBC9_CHICK	0.099186612	7.858854855	1.900413212	0.084544549	0.643235553	-4.211325582	UBE2I UBC9 UBCE9	SUMO-conjugating enzyme UBC9 (EC 2.3.2.-) (RING-type E3 SUMO transferase UBC9) (SUMO-protein ligase) (Ubiquitin carrier protein 9) (Ubiquitin carrier protein I) (Ubiquitin-conjugating enzyme E2 I) (Ubiquitin-protein ligase I)
tr|A0A1D5P5R5|A0A1D5P5R5_CHICK	0.196337628	8.174552832	1.904834183	0.08391812	0.643235553	-4.211904715	FHL3	Uncharacterized protein
sp|P17785|ANXA2_CHICK	-0.195509021	8.743234283	-1.895477234	0.085249057	0.643637871	-4.21610807	ANXA2 ANX2	Annexin A2 (Annexin II) (Annexin-2) (Calpactin I heavy chain) (Calpactin-1 heavy chain) (Chromobindin-8) (Lipocortin II) (Placental anticoagulant protein IV) (PAP-IV) (Protein I) (p36)
tr|A0A1D5P822|A0A1D5P822_CHICK	-0.135315052	8.268942176	-1.904331101	0.083989187	0.643235553	-4.218873366	OCIAD1	OCIA domain-containing protein
tr|F1NW23|F1NW23_CHICK	-0.11189022	8.979128479	-1.879357592	0.087587731	0.648080142	-4.220951299	CLTC	Clathrin heavy chain
tr|A0A1D5NU70|A0A1D5NU70_CHICK	-0.117482585	7.855591247	-1.892406937	0.08569001	0.645597791	-4.221620188	FAM91A1	Uncharacterized protein
tr|E1BUZ7|E1BUZ7_CHICK	-0.088365272	7.200549303	-1.878949424	0.08764771	0.648080142	-4.223058523	ATPAF2	Uncharacterized protein
tr|R4GL94|R4GL94_CHICK	0.096809686	6.918960264	1.868364555	0.089216395	0.650048348	-4.223379074	CHSY1	Hexosyltransferase (EC 2.4.1.-)
tr|A0A1D5P0U5|A0A1D5P0U5_CHICK	-0.13255566	9.110829392	-1.868460094	0.089202121	0.650048348	-4.224226833	CALR	Calreticulin
tr|R4GM98|R4GM98_CHICK	-0.107007911	7.18259944	-1.875785982	0.088113852	0.649291777	-4.228085758	NME3	Nucleoside diphosphate kinase (EC 2.7.4.6)
tr|A0A1D5PDA2|A0A1D5PDA2_CHICK	0.14723304	8.221350404	1.891579509	0.085809204	0.645597791	-4.229652966	CUL2	CULLIN_2 domain-containing protein
tr|D5M8S2|D5M8S2_CHICK	-0.113172002	8.365708607	-1.896811676	0.08505806	0.643637871	-4.23005204	DJ-1 PARK7	DJ-1 (Protein/nucleic acid deglycase DJ-1)
sp|P60706|ACTB_CHICK	-0.358652419	7.9520034	-1.887186486	0.086444602	0.647171934	-4.231059215	ACTB	Actin, cytoplasmic 1 (Beta-actin) [Cleaved into: Actin, cytoplasmic 1, N-terminally processed]
tr|A0A1L1RMH9|A0A1L1RMH9_CHICK	0.088712864	7.032311896	1.86381187	0.089899021	0.650048348	-4.235801129	TMEM120A	Uncharacterized protein
tr|A0A1D5P1D0|A0A1D5P1D0_CHICK	-0.172867542	8.210817009	-1.887093351	0.08645812	0.647171934	-4.238401222	PAPSS2	Uncharacterized protein
sp|Q5ZJ02|ZN326_CHICK	0.119832529	8.620067961	1.885878334	0.086634648	0.647171934	-4.241225707	ZNF326 ZIRD RCJMB04_22c23	DBIRD complex subunit ZNF326 (Zinc finger protein 326) (Zinc finger protein interacting with mRNPs)
tr|E1C4E9|E1C4E9_CHICK	-0.087291313	7.677878006	-1.876420596	0.088020157	0.649291777	-4.241255772	SOGA1	DUF4482 domain-containing protein
tr|A0A1D5NV85|A0A1D5NV85_CHICK	0.134049401	7.367198676	1.866385578	0.089512533	0.650048348	-4.24274685	NUP160	Uncharacterized protein
tr|A0A1D5NT33|A0A1D5NT33_CHICK	0.13551222	8.502721618	1.883903348	0.086922301	0.647171934	-4.247309973	TBL2	WD_REPEATS_REGION domain-containing protein
sp|P38024|PUR6_CHICK	0.180242296	8.393135953	1.880684965	0.08739294	0.648080142	-4.25107447	AIRC	Multifunctional protein ADE2 [Includes: Phosphoribosylaminoimidazole-succinocarboxamide synthase (EC 6.3.2.6) (SAICAR synthetase); Phosphoribosylaminoimidazole carboxylase (EC 4.1.1.21) (AIR carboxylase) (AIRC)]
tr|A0A1D5PUA5|A0A1D5PUA5_CHICK	0.150946826	7.983892485	1.871376648	0.088767389	0.650048348	-4.252853832	DNPEP	Uncharacterized protein
tr|A0A1L1RXF5|A0A1L1RXF5_CHICK	0.094860899	7.977755073	1.867908138	0.089284614	0.650048348	-4.257687173	TIAL1	Uncharacterized protein
sp|P05083|ARLY2_CHICK	0.20113847	7.982098	1.867018569	0.089417713	0.650048348	-4.257689043	ASL2	Argininosuccinate lyase (ASAL) (EC 4.3.2.1) (Arginosuccinase) (Delta crystallin II) (Delta-2 crystallin)
tr|F1N9H8|F1N9H8_CHICK	-0.113465291	8.19033843	-1.872561303	0.088591366	0.650048348	-4.259027006	PRRC1	Protein PRRC1
tr|A0A1D5PGZ5|A0A1D5PGZ5_CHICK	0.147588669	7.781830592	1.863449967	0.08995349	0.650048348	-4.259242696	COA7	Uncharacterized protein
tr|A0A3Q2UAA1|A0A3Q2UAA1_CHICK	0.111909573	8.271338555	1.870872783	0.088842354	0.650048348	-4.260465877	LOC107049075	J domain-containing protein
tr|F1NPN5|F1NPN5_CHICK	-0.665282579	8.268025342	-1.861813377	0.090200189	0.650048348	-4.265340091	SPIA3	SERPIN domain-containing protein
tr|A0A1D5P280|A0A1D5P280_CHICK	0.151117368	7.677579171	1.852735341	0.091579932	0.655712315	-4.268055762	GUCY1A1	Guanylate cyclase domain-containing protein
tr|A0A1D5PRZ0|A0A1D5PRZ0_CHICK	-0.099657888	8.237867128	-1.865866172	0.089590408	0.650048348	-4.269158812	GGA1	Uncharacterized protein
tr|E1BRV6|E1BRV6_CHICK	0.173759705	6.998069157	1.837422159	0.093951317	0.659707113	-4.269222002	SLC1A4	Uncharacterized protein
sp|Q5ZL55|CHMP6_CHICK	0.102716233	8.160922395	1.859983032	0.09047683	0.650048348	-4.271981749	CHMP6 RCJMB04_7k13	Charged multivesicular body protein 6 (Chromatin-modifying protein 6)
tr|A0A1D5PBY3|A0A1D5PBY3_CHICK	-0.089662164	8.169143343	-1.859920824	0.090486246	0.650048348	-4.273253331	PRDX3	Thioredoxin domain-containing protein
tr|E1C279|E1C279_CHICK	-0.288422272	8.323911992	-1.861666224	0.090222401	0.650048348	-4.273893276	NSDHL	3Beta_HSD domain-containing protein
tr|A0A3Q2U8H4|A0A3Q2U8H4_CHICK	0.095816581	6.902992268	1.831025337	0.094958486	0.663319769	-4.27523353	LOC107056305	Uncharacterized protein
tr|F1NVW7|F1NVW7_CHICK	-0.153280147	7.351998577	-1.843379841	0.093022103	0.659707113	-4.276185594	NDUFA11	Uncharacterized protein
tr|F1NQ58|F1NQ58_CHICK	0.095509159	7.203405313	1.838421641	0.093794837	0.659707113	-4.277174219	CENPV	GFA domain-containing protein
tr|A0A3Q2UC12|A0A3Q2UC12_CHICK	-0.106094115	8.14512237	-1.855879802	0.091099835	0.653363758	-4.27989844	PAFAH1B2	Platelet-activating factor acetylhydrolase IB subunit beta
tr|A0A1D5PCS7|A0A1D5PCS7_CHICK	0.099638281	6.803550222	1.82276598	0.096273527	0.664066607	-4.280629828	RABEPK	Rab9 effector protein with kelch motifs
tr|F1NHE5|F1NHE5_CHICK	0.124740915	7.964675227	1.847363254	0.092405522	0.659425454	-4.281782456	DNAH5L	Uncharacterized protein
tr|E1BR38|E1BR38_CHICK	0.541897331	6.444735587	1.800265477	0.099940884	0.671610418	-4.283542306	ASS1	Argininosuccinate synthase
tr|F1NZ31|F1NZ31_CHICK	-0.170059244	7.377673597	-1.838356533	0.093805023	0.659707113	-4.284451151	MYDGF	Uncharacterized protein
tr|A0A1D5PRK3|A0A1D5PRK3_CHICK	-0.136118758	7.04186127	-1.825904548	0.09577186	0.664066607	-4.285652618	MRPL13	Uncharacterized protein
tr|A0A1D5PTL4|A0A1D5PTL4_CHICK	-0.101463341	7.845129357	-1.843072782	0.093069788	0.659707113	-4.286912231	TRIM3	Uncharacterized protein
tr|E1BQI6|E1BQI6_CHICK	0.101310199	7.710463774	1.838138491	0.093839143	0.659707113	-4.290052293	EDEM3	alpha-1,2-Mannosidase (EC 3.2.1.-)
tr|Q7T048|Q7T048_CHICK	0.108150849	8.483897686	1.851424548	0.09178075	0.656056741	-4.290816126	AIP	Aryl-hydrocarbon receptor-interacting protein
tr|F1NZ90|F1NZ90_CHICK	-0.155712956	7.287114181	-1.828747544	0.095319502	0.663683272	-4.29212035	PUS1	PseudoU_synth_1 domain-containing protein
tr|F1NAJ2|F1NAJ2_CHICK	0.09946694	8.057868682	1.842378214	0.093177734	0.659707113	-4.292719048	PPWD1	Uncharacterized protein
tr|R4GJH2|R4GJH2_CHICK	-0.124573744	7.984181002	-1.841116458	0.093374124	0.659707113	-4.293564642	NDUFB4	NADH dehydrogenase [ubiquinone] 1 beta subcomplex subunit 4
sp|Q5ZIZ2|SMYD5_CHICK	-0.17157005	6.607880091	-1.80737648	0.098768312	0.671610418	-4.293843054	SMYD5 RCJMB04_22j23	SET and MYND domain-containing protein 5 (EC 2.1.1.-)
tr|F1NK29|F1NK29_CHICK	0.156822119	7.598817614	1.829252343	0.095239386	0.663683272	-4.29829918	SLC9A3R1	Na(+)/H(+) exchange regulatory cofactor NHE-RF
sp|Q90Z16|OPTN_CHICK	0.127661506	7.417262208	1.824473221	0.096000345	0.664066607	-4.299185517	OPTN	Optineurin (Ag9-C5) (FIP-2)
tr|A0A1D5PLG6|A0A1D5PLG6_CHICK	0.100514605	5.981297604	1.773917368	0.104396893	0.674277073	-4.303595598	KIAA1429	VIR_N domain-containing protein
tr|F1NMN7|F1NMN7_CHICK	0.129151967	8.606031345	1.837235149	0.093980622	0.659707113	-4.305147981	ALDH9A1	Aldedh domain-containing protein
sp|Q5ZIF1|APMAP_CHICK	0.086239688	8.363828146	1.839563441	0.093616368	0.659707113	-4.306582204	APMAP RCJMB04_27f14	Adipocyte plasma membrane-associated protein
tr|A0A1D5PD08|A0A1D5PD08_CHICK	0.225776482	7.285042196	1.81676776	0.097238969	0.669452899	-4.307165199	PNPO	Uncharacterized protein
sp|Q5ZIG3|S2546_CHICK	0.180604723	6.001809812	1.764120833	0.106099187	0.678276945	-4.307689154	SLC25A46 RCJMB04_26i24	Solute carrier family 25 member 46
tr|A0A1D5P0J5|A0A1D5P0J5_CHICK	-0.102070181	8.050972412	-1.831641264	0.094861081	0.663319769	-4.310147344	PRKACB	Uncharacterized protein
tr|E1BVT3|E1BVT3_CHICK	-0.120787678	8.92770377	-1.814136565	0.097665256	0.670239521	-4.310681584	MDH2	Malate dehydrogenase (EC 1.1.1.37)
tr|F1NAW2|F1NAW2_CHICK	0.105037449	8.420943756	1.834506921	0.094409097	0.661633737	-4.313432288	CD2AP	Uncharacterized protein
tr|E1C8S9|E1C8S9_CHICK	0.120632203	8.012918709	1.823948167	0.096084285	0.664066607	-4.315130156	DNAJC9	J domain-containing protein
tr|A0A3Q2UH62|A0A3Q2UH62_CHICK	0.104688266	8.031204039	1.825141349	0.095893628	0.664066607	-4.315279928	SLC35B2	Uncharacterized protein
tr|A0A1L1RTD8|A0A1L1RTD8_CHICK	-0.094145553	6.967591681	-1.799435637	0.100078544	0.671610418	-4.319447527	PHYH	Uncharacterized protein
tr|F1NKH2|F1NKH2_CHICK	0.114130077	5.965861763	1.75455769	0.107785149	0.678694853	-4.325102292	KCMF1	Uncharacterized protein
tr|A0A1D5PSB4|A0A1D5PSB4_CHICK	-0.088670173	8.473930786	-1.822588142	0.096302024	0.664066607	-4.327549357	NA	Uncharacterized protein
tr|A0A1D6UPT6|A0A1D6UPT6_CHICK	-0.105801736	7.233612911	-1.798461129	0.100240423	0.671610418	-4.32838498	NDUFB1	Uncharacterized protein
sp|Q02391|GSLG1_CHICK	0.138214664	8.747713848	1.814967195	0.097530499	0.670239521	-4.330250151	GLG1 CFR	Golgi apparatus protein 1 (Cysteine-rich fibroblast growth factor receptor)
tr|A0A1L1RMS8|A0A1L1RMS8_CHICK	-0.110936559	7.132060699	-1.794953232	0.100825111	0.671610418	-4.331137491	EMC6	Uncharacterized protein
sp|Q5ZM45|UBP48_CHICK	-0.100950958	5.790547518	-1.743343893	0.109792971	0.681187972	-4.332526141	USP48 RCJMB04_3d5	Ubiquitin carboxyl-terminal hydrolase 48 (EC 3.4.19.12) (Deubiquitinating enzyme 48) (Ubiquitin thioesterase 48) (Ubiquitin-specific-processing protease 48)
tr|A0A1D5PQZ3|A0A1D5PQZ3_CHICK	-0.188473995	7.505953986	-1.803618009	0.099386495	0.671610418	-4.332934477	NA	DUF4757 domain-containing protein
tr|E1BYA9|E1BYA9_CHICK	0.11734952	8.032789292	1.809707159	0.098386733	0.671610418	-4.335652393	ILKAP	PPM-type phosphatase domain-containing protein
tr|A0A1D5PB75|A0A1D5PB75_CHICK	-0.103897865	7.150416661	-1.791259942	0.101444055	0.671610418	-4.337142319	SLC12A9	Uncharacterized protein
tr|A0A1D5PDG4|A0A1D5PDG4_CHICK	-0.104268112	7.982352496	-1.803275764	0.099442961	0.671610418	-4.342994791	GNAS	Uncharacterized protein
tr|A0A1D5PQ60|A0A1D5PQ60_CHICK	-0.084900568	7.503865804	-1.795013776	0.100814994	0.671610418	-4.3435481	TMEM70	Transmembrane protein 70, mitochondrial
tr|Q5ZL80|Q5ZL80_CHICK	0.115347536	8.885980136	1.794105517	0.100966872	0.671610418	-4.343978461	HNRNPM RCJMB04_7e17	Uncharacterized protein
tr|A0A3Q2UIJ5|A0A3Q2UIJ5_CHICK	0.106481151	7.240674825	1.78621833	0.102294539	0.671610418	-4.344401327	LOC769729	Uncharacterized protein
tr|F1NI89|F1NI89_CHICK	-0.085827097	8.250634891	-1.806191456	0.098962842	0.671610418	-4.344465364	ADH5	S-(hydroxymethyl)glutathione dehydrogenase (EC 1.1.1.284)
tr|F1P0W9|F1P0W9_CHICK	-0.157343482	7.332434886	-1.791037742	0.101481402	0.671610418	-4.344993692	NEDD1	WD_REPEATS_REGION domain-containing protein
tr|A0A1D5P1A9|A0A1D5P1A9_CHICK	0.20533834	7.190799313	1.780535863	0.1032609	0.674177547	-4.34610178	IFI30	Uncharacterized protein
tr|F1NBX1|F1NBX1_CHICK	0.198866797	7.684682062	1.796404267	0.100582881	0.671610418	-4.346673655	RGN	Regucalcin
sp|P08629|THIO_CHICK	0.107518253	8.188728881	1.803717135	0.099370145	0.671610418	-4.346922158	TXN	Thioredoxin (Trx)
tr|A0A3Q2UBI9|A0A3Q2UBI9_CHICK	-0.122156577	7.440786286	-1.788915767	0.101838697	0.671610418	-4.348000986	MRPL40	Uncharacterized protein
tr|Q90W83|Q90W83_CHICK	-0.193866157	8.286313464	-1.805633164	0.09905461	0.671610418	-4.348229944	akr AKR1B10L2	Aldo-keto reductase (EC 1.1.1.2)
tr|A0A1D5PFV1|A0A1D5PFV1_CHICK	-0.077913093	7.772165302	-1.796193351	0.100618057	0.671610418	-4.349038348	IKBKB	Protein kinase domain-containing protein
tr|R4GMD9|R4GMD9_CHICK	0.15304914	8.398040737	1.805730466	0.099038611	0.671610418	-4.350273707	TXNDC17	DUF953 domain-containing protein
sp|P79781|RS27A_CHICK	0.115571908	8.453187436	1.804130884	0.099301931	0.671610418	-4.352859103	RPS27A UBA80	Ubiquitin-40S ribosomal protein S27a (Ubiquitin carboxyl extension protein 80) [Cleaved into: Ubiquitin; 40S ribosomal protein S27a]
tr|A0A1D5PLJ1|A0A1D5PLJ1_CHICK	0.106867656	7.833079479	1.79172725	0.10136555	0.671610418	-4.354428971	SERPINE2	SERPIN domain-containing protein
tr|A0A3Q2UBH5|A0A3Q2UBH5_CHICK	0.11395865	7.66446665	1.787444954	0.102087021	0.671610418	-4.35443727	DHRS7B	Uncharacterized protein
tr|F1P3A7|F1P3A7_CHICK	-0.129658837	7.608288825	-1.786841125	0.102189128	0.671610418	-4.357230506	CMC4	Uncharacterized protein
sp|Q5F3L1|KS6A5_CHICK	0.117767265	7.658958378	1.786915409	0.102176562	0.671610418	-4.357254324	RPS6KA5 RCJMB04_14g1	Ribosomal protein S6 kinase alpha-5 (S6K-alpha-5) (EC 2.7.11.1)
tr|F1NWL8|F1NWL8_CHICK	0.139210397	6.980489285	1.766813933	0.10562873	0.677554067	-4.357782911	FOPNL	LisH domain-containing protein FOPNL
sp|Q5ZKD7|MOV10_CHICK	0.155413309	8.103524787	1.7914804	0.101407012	0.671610418	-4.359728347	MOV10 RCJMB04_11i10	Putative helicase MOV-10 (EC 3.6.4.13)
sp|Q5ZLX5|ZRAB2_CHICK	0.121311747	7.589467926	1.782049915	0.103002613	0.674177547	-4.359937043	ZRANB2 RCJMB04_4i6	Zinc finger Ran-binding domain-containing protein 2
tr|F1ND59|F1ND59_CHICK	-0.11415669	7.513328878	-1.781411732	0.103111411	0.674177547	-4.36190896	HSPA13	Uncharacterized protein
sp|P67881|CYC_CHICK	-0.12318586	8.28557128	-1.79500197	0.100816967	0.671610418	-4.362389896	CYC	Cytochrome c
tr|F1P526|F1P526_CHICK	0.237567925	7.790837781	1.785603482	0.102398702	0.671610418	-4.362846581	PPME1	Protein phosphatase methylesterase 1 (PME-1) (EC 3.1.1.-)
tr|F1NZX7|F1NZX7_CHICK	-0.083652761	8.379298327	-1.796843476	0.100509665	0.671610418	-4.363070222	SNX2	PX domain-containing protein
tr|F1NCU9|F1NCU9_CHICK	-0.233707666	6.952808406	-1.761352766	0.106584718	0.678694853	-4.364665365	PON2	Serum paraoxonase/arylesterase 2
tr|A0A3Q3A3H5|A0A3Q3A3H5_CHICK	0.132254422	7.54866512	1.773135834	0.104531781	0.674277073	-4.368460397	SLC44A2	Uncharacterized protein
tr|A0A1D5NTG1|A0A1D5NTG1_CHICK	0.08178788	7.59081759	1.774613067	0.104276952	0.674277073	-4.370057306	PEX5	Peroxisomal targeting signal 1 receptor
tr|A0A1D5PTH2|A0A1D5PTH2_CHICK	0.11807142	7.669340766	1.774895867	0.104228232	0.674277073	-4.372560647	CYP20A1	Uncharacterized protein
tr|F1NBX4|F1NBX4_CHICK	0.080259224	7.262618329	1.764330968	0.10606241	0.678276945	-4.37444288	RPL27A	Ribosomal_L18e/L15P domain-containing protein
tr|O93481|O93481_CHICK	0.12738768	7.98350369	1.777121617	0.103845509	0.674277073	-4.374505942	CBX3	Chromobox protein (CHCB2)
tr|A0A1D5P7W0|A0A1D5P7W0_CHICK	0.138632978	8.119968096	1.77666293	0.103924277	0.674277073	-4.378778778	NXF1	Uncharacterized protein
tr|F1NDA1|F1NDA1_CHICK	0.163697655	7.917218763	1.773960184	0.104389508	0.674277073	-4.379155979	EIF2D	Uncharacterized protein
tr|A0A1D5PJD4|A0A1D5PJD4_CHICK	0.100530335	6.520038603	1.733625906	0.111560228	0.681475457	-4.379335509	MAN2A2	Alpha-mannosidase (EC 3.2.1.-)
tr|A0A3Q2U8S7|A0A3Q2U8S7_CHICK	0.094616778	6.659381642	1.735286617	0.111256414	0.681475457	-4.384235323	ANKRD28	ANK_REP_REGION domain-containing protein
tr|F1NQA5|F1NQA5_CHICK	0.112371646	7.395025676	1.758330523	0.107117131	0.678694853	-4.384939094	UPF3B	Smg4_UPF3 domain-containing protein
tr|F1P241|F1P241_CHICK	0.094147401	7.792479536	1.766573372	0.105670676	0.677554067	-4.385379463	CRKL	Uncharacterized protein
tr|F1NPH9|F1NPH9_CHICK	0.11906274	8.415234603	1.776593473	0.103936209	0.674277073	-4.389062572	UMPS	OMPdecase domain-containing protein
tr|F1NGS2|F1NGS2_CHICK	0.113486205	7.518198762	1.757661726	0.107235274	0.678694853	-4.390005335	WBP2NL	GRAM domain-containing protein
tr|E1BVM7|E1BVM7_CHICK	0.092258825	7.014984914	1.742867511	0.109879011	0.681187972	-4.390731066	CCDC134	Uncharacterized protein
tr|A0A3Q2TW86|A0A3Q2TW86_CHICK	-0.153156968	7.353702819	-1.753091553	0.10804576	0.678694853	-4.394235432	CNOT4	Uncharacterized protein
tr|A0A1D5NWK8|A0A1D5NWK8_CHICK	-0.087606212	8.376644584	-1.769371658	0.105183673	0.677464857	-4.396503712	DENND4C	Uncharacterized protein
tr|E1C7K1|E1C7K1_CHICK	-0.129262542	8.074215812	-1.762972456	0.106300374	0.67855335	-4.397947652	FAM98B	Uncharacterized protein
tr|F1P582|F1P582_CHICK	-0.135527909	8.396451392	-1.767822356	0.105453056	0.677554067	-4.399959218	UQCRC2	Uncharacterized protein
tr|A0A1D5PC37|A0A1D5PC37_CHICK	0.135696595	6.65587612	1.716835324	0.114674187	0.682550748	-4.400033413	SNX33	Sorting nexin
tr|E1BQF6|E1BQF6_CHICK	0.251955051	8.029090323	1.759970715	0.106827889	0.678694853	-4.400775466	SNX4	PX domain-containing protein
tr|Q5ZMR4|Q5ZMR4_CHICK	-0.121351215	6.916190609	-1.734675972	0.11136804	0.681475457	-4.40111569	SRSF10 RCJMB04_1g4	RRM domain-containing protein
tr|F1NZJ6|F1NZJ6_CHICK	0.131573776	7.721000825	1.751512706	0.108327041	0.678694853	-4.403171501	UBE3C	HECT domain-containing protein
tr|A0A1D5PWL1|A0A1D5PWL1_CHICK	0.117075592	7.555776348	1.747170895	0.109103981	0.681187972	-4.404658533	NOP2	SAM_MT_RSMB_NOP domain-containing protein
tr|A0A1L1S0D5|A0A1L1S0D5_CHICK	-0.123104638	7.381014785	-1.743820011	0.10970704	0.681187972	-4.404755978	ATP6V1D	Uncharacterized protein
tr|A0A3Q2UDZ5|A0A3Q2UDZ5_CHICK	-0.12660346	8.660762047	-1.753386656	0.107993258	0.678694853	-4.405116307	VPS13C	Uncharacterized protein
sp|Q5ZL19|STX6_CHICK	0.093599197	7.043943533	1.72868351	0.112468831	0.681475457	-4.407841138	STX6 RCJMB04_8d16	Syntaxin-6
tr|A0A3Q2UDT6|A0A3Q2UDT6_CHICK	0.081389208	8.754628844	1.751236488	0.10837632	0.678694853	-4.410203316	NPEPPS	Uncharacterized protein
tr|F1NV37|F1NV37_CHICK	-0.296249202	8.220362619	-1.75420452	0.107847874	0.678694853	-4.414027816	NT5C1B	Uncharacterized protein
tr|A0A3Q2U8I0|A0A3Q2U8I0_CHICK	-0.110904488	6.682394101	-1.714071387	0.115194215	0.682550748	-4.414299346	OPA3	Uncharacterized protein
tr|A0A3Q2U0F7|A0A3Q2U0F7_CHICK	-0.116315655	8.779059942	-1.740585082	0.110292086	0.681475457	-4.415531532	SFXN3	Sidoreflexin
sp|P14791|HMOX1_CHICK	-0.126692148	8.303956575	-1.753531214	0.107967549	0.678694853	-4.417441338	HMOX1	Heme oxygenase 1 (HO-1) (EC 1.14.14.18)
tr|A0A3Q2U8C2|A0A3Q2U8C2_CHICK	-0.151315399	8.392801325	-1.752304542	0.108185888	0.678694853	-4.420074099	C19orf70	MICOS complex subunit MIC13
tr|E1C8K3|E1C8K3_CHICK	-0.193637085	8.346249917	-1.75187851	0.108261812	0.678694853	-4.420247559	ANXA8L1	Annexin
sp|Q5ZII9|TFP11_CHICK	0.091912456	7.581718235	1.736044305	0.11111805	0.681475457	-4.420614475	TFIP11 STIP RCJMB04_25m16	Tuftelin-interacting protein 11 (Septin and tuftelin-interacting protein 1) (STIP-1)
tr|F1NIS2|F1NIS2_CHICK	0.139716791	7.140239741	1.721245687	0.11384876	0.68166285	-4.421829943	NA	Transmembrane protein 119
tr|F1NRT5|F1NRT5_CHICK	-0.092927392	7.725665085	-1.737496805	0.110853236	0.681475457	-4.422034429	ACP6	Uncharacterized protein
tr|F1NUY6|F1NUY6_CHICK	-0.090660803	7.057188263	-1.722446918	0.11362487	0.68166285	-4.42270863	GORAB	Uncharacterized protein
tr|F1NU71|F1NU71_CHICK	-0.0988415	8.164766163	-1.745928099	0.109327297	0.681187972	-4.423233838	TIMM44	Mitochondrial import inner membrane translocase subunit TIM44
tr|F1NSP8|F1NSP8_CHICK	0.117908687	8.638354303	1.745531706	0.109398611	0.681187972	-4.425674941	HNRNPU	Uncharacterized protein
tr|F1NWP1|F1NWP1_CHICK	-0.285031564	6.571224553	-1.697981046	0.118263858	0.682878407	-4.426687141	F9	Coagulation factor IX
tr|Q8UWC1|Q8UWC1_CHICK	-0.113243739	7.35528516	-1.72315206	0.113493628	0.68166285	-4.428461885	cFuc-TIX FUT9	CFUT9
tr|F1NJK4|F1NJK4_CHICK	-0.109384952	7.613357685	-1.729806614	0.112261778	0.681475457	-4.429721391	SERHL2	AB hydrolase-1 domain-containing protein
tr|A0A3Q2U5Q3|A0A3Q2U5Q3_CHICK	0.132276338	8.055377963	1.735434777	0.111229346	0.681475457	-4.431810889	HOOK3	Calponin-homology (CH) domain-containing protein
tr|A0A1D5P6D5|A0A1D5P6D5_CHICK	-0.095111765	8.346865656	-1.742837835	0.109884373	0.681187972	-4.433158808	DGKA	Diacylglycerol kinase (DAG kinase) (EC 2.7.1.107)
tr|A0A3Q2UBR1|A0A3Q2UBR1_CHICK	-0.227495181	6.674879579	-1.694407194	0.11895554	0.684617322	-4.433237794	CD40	Uncharacterized protein
tr|E1BQC5|E1BQC5_CHICK	-0.212618387	7.716324573	-1.7286854	0.112468482	0.681475457	-4.433621341	PARP14	Poly [ADP-ribose] polymerase (PARP) (EC 2.4.2.-)
tr|A0A1L1RYK0|A0A1L1RYK0_CHICK	-0.115595984	8.705060823	-1.731515538	0.111947383	0.681475457	-4.433634557	ATP5F1C	ATP synthase subunit gamma
tr|E1C4J9|E1C4J9_CHICK	-0.118454927	7.696119348	-1.727418436	0.11270247	0.68166285	-4.435346375	SH3PXD2B	Uncharacterized protein
tr|F1P3K5|F1P3K5_CHICK	-0.188854167	8.396343921	-1.738842998	0.110608312	0.681475457	-4.435457951	RASL10A	Uncharacterized protein
sp|Q5ZLR4|ESRP2_CHICK	-0.129506399	8.027821627	-1.732867825	0.111699162	0.681475457	-4.436571376	ESRP2 RBM35B RCJMB04_5c3	Epithelial splicing regulatory protein 2 (RNA-binding motif protein 35B) (RNA-binding protein 35B)
tr|E1C2Z5|E1C2Z5_CHICK	0.094879201	8.261643749	1.735078932	0.111294368	0.681475457	-4.436730493	WARS	WHEP-TRS domain-containing protein
tr|F1P1Q3|F1P1Q3_CHICK	-0.105534135	7.182856571	-1.714558771	0.115102362	0.682550748	-4.436804399	RMND5A	Uncharacterized protein
tr|A0A1D5PMY4|A0A1D5PMY4_CHICK	-0.098020386	6.926459457	-1.704682471	0.11697658	0.682550748	-4.438418938	AARS2 AARS	AA_TRNA_LIGASE_II_ALA domain-containing protein
tr|Q5ZIY8|Q5ZIY8_CHICK	0.121237443	8.444485494	1.738778333	0.110620066	0.681475457	-4.438420903	RNH1 RCJMB04_22k18	Uncharacterized protein
tr|F1NCN3|F1NCN3_CHICK	0.216360808	8.59420061	1.722801666	0.113558827	0.68166285	-4.438564418	EDIL3	Uncharacterized protein
tr|Q8QGU2|Q8QGU2_CHICK	-0.16452096	7.554726113	-1.720965579	0.113901024	0.68166285	-4.440179668	FKBP12.6 FKBP1B	Peptidylprolyl isomerase (EC 5.2.1.8)
tr|A0A1L1RYV5|A0A1L1RYV5_CHICK	-0.099024999	7.418009286	-1.714753059	0.115065764	0.682550748	-4.444186733	WDR4	tRNA (guanine-N(7)-)-methyltransferase non-catalytic subunit WDR4 (WD repeat-containing protein 4)
tr|A0A1L1RM52|A0A1L1RM52_CHICK	-0.129075049	7.742220013	-1.720822	0.113927823	0.68166285	-4.445719241	VPS26A	Uncharacterized protein
tr|A0A1D5P893|A0A1D5P893_CHICK	-0.081877081	8.301734924	-1.731191428	0.112006949	0.681475457	-4.448354999	LOC426023	Uncharacterized protein
tr|F1NJ37|F1NJ37_CHICK	0.222855516	7.153807661	1.699399538	0.117990325	0.682550748	-4.448591552	MYL4	Uncharacterized protein
tr|E1BSN0|E1BSN0_CHICK	0.186925483	5.418669805	1.630293058	0.131993484	0.701304987	-4.448986032	SLC25A17	Uncharacterized protein
tr|F1NMV4|F1NMV4_CHICK	-0.132240606	7.08778587	-1.701749777	0.117538367	0.682550748	-4.4493902	SUPV3L1	ATP-dependent RNA helicase SUPV3L1, mitochondrial
tr|F1NX30|F1NX30_CHICK	0.140660813	7.709306526	1.715241585	0.114973787	0.682550748	-4.449810511	TMEM30A	Cell cycle control protein
tr|F1P2S9|F1P2S9_CHICK	0.092216008	6.767522721	1.684144802	0.120961903	0.687349639	-4.450711504	TUBGCP3	Gamma-tubulin complex component
tr|F7B5S0|F7B5S0_CHICK	0.119120017	6.734696849	1.681825086	0.121419597	0.687349639	-4.452481238	KPNA6	Importin subunit alpha
tr|F1NCM5|F1NCM5_CHICK	0.145876177	8.184327237	1.722996519	0.113522566	0.68166285	-4.453221313	PTGR1	PKS_ER domain-containing protein
tr|A0A1D5PYB7|A0A1D5PYB7_CHICK	0.18031545	7.68841851	1.71251523	0.115487934	0.682550748	-4.453390233	LIMD1	Uncharacterized protein
tr|A0A1D5PUU2|A0A1D5PUU2_CHICK	0.224882839	7.265757754	1.699098995	0.118048232	0.682550748	-4.453396719	NOLC1	LisH domain-containing protein
tr|F1N9Z7|F1N9Z7_CHICK	-0.118143607	8.123846923	-1.722048788	0.113699031	0.68166285	-4.453397909	OXCT1	Succinyl-CoA:3-ketoacid-coenzyme A transferase (EC 2.8.3.5)
tr|R4GIQ2|R4GIQ2_CHICK	0.116847302	7.581918535	1.70557371	0.116806333	0.682550748	-4.456598587	RPL21	Uncharacterized protein
sp|Q5F384|YIPF3_CHICK	-0.09075479	6.989591274	-1.693439903	0.119143372	0.684617322	-4.457994141	YIPF3 RCJMB04_29b14	Protein YIPF3 (YIP1 family member 3)
tr|A0A1D5PBI7|A0A1D5PBI7_CHICK	0.163758613	7.771147587	1.706835138	0.11656575	0.682550748	-4.459021343	CHRD	Uncharacterized protein
tr|A0A1D5PCA7|A0A1D5PCA7_CHICK	0.128948736	7.936743482	1.711512907	0.115677475	0.682550748	-4.459026846	TRIP12	Uncharacterized protein
sp|Q5ZK03|SC23A_CHICK	0.125156097	8.783635852	1.709596906	0.116040572	0.682550748	-4.459330142	SEC23A RCJMB04_14a13	Protein transport protein Sec23A (SEC23-related protein A)
tr|F1NPM6|F1NPM6_CHICK	-0.126189373	8.572833542	-1.719055658	0.114257967	0.682550748	-4.459806688	NDUFA10	NADH dehydrogenase [ubiquinone] 1 alpha subcomplex subunit 10, mitochondrial
tr|A0A3Q2U025|A0A3Q2U025_CHICK	0.096018842	7.966172794	1.710749716	0.115821984	0.682550748	-4.461408789	GOLGA1	GRIP domain-containing protein
tr|F1NLE4|F1NLE4_CHICK	-0.119714932	8.996560003	-1.686521615	0.120494546	0.687349639	-4.462108618	GSS	Glutathione synthetase (GSH-S) (EC 6.3.2.3)
tr|F1NRR5|F1NRR5_CHICK	0.109530213	7.722915397	1.704614628	0.116989549	0.682550748	-4.464245139	GGA3	Uncharacterized protein
tr|E1C599|E1C599_CHICK	0.228124641	7.662649336	1.699646682	0.117942725	0.682550748	-4.467705026	DNAJB13	J domain-containing protein
tr|A0A1D5PZS0|A0A1D5PZS0_CHICK	0.120395255	8.620786359	1.711960996	0.115592707	0.682550748	-4.468313812	PRPF19	Pre-mRNA-processing factor 19
sp|Q5ZJ39|DENR_CHICK	-0.09711761	7.926478116	-1.703056078	0.117287834	0.682550748	-4.470939641	DENR RCJMB04_20p1	Density-regulated protein (DRP)
tr|Q5ZLA0|Q5ZLA0_CHICK	-0.10302985	7.186483183	-1.686423398	0.120513826	0.687349639	-4.4712611	GNPDA1 RCJMB04_7a23	Glucosamine-6-phosphate isomerase (EC 3.5.99.6) (Glucosamine-6-phosphate deaminase)
tr|A0A1D5PRG9|A0A1D5PRG9_CHICK	0.117440106	6.651287789	1.662270899	0.125339647	0.692523328	-4.471719047	PPIP5K2	Inositol hexakisphosphate and diphosphoinositol-pentakisphosphate kinase (EC 2.7.4.21) (EC 2.7.4.24)
tr|F1NB56|F1NB56_CHICK	-0.103631255	8.057998276	-1.705378276	0.116843646	0.682550748	-4.472044087	PDE4D	Phosphodiesterase (EC 3.1.4.-)
tr|A0A1D5P6H2|A0A1D5P6H2_CHICK	-0.112082732	7.81777954	-1.700230906	0.117830273	0.682550748	-4.472898412	SNAP29	t-SNARE coiled-coil homology domain-containing protein
tr|E1C6E8|E1C6E8_CHICK	-0.124909034	7.594278818	-1.693135906	0.119202457	0.684617322	-4.475351233	PALMD	Uncharacterized protein
sp|Q5ZJL9|SAMH1_CHICK	0.150023075	7.677048528	1.69512015	0.118817266	0.684617322	-4.476488167	SAMHD1 RCJMB04_17d8	Deoxynucleoside triphosphate triphosphohydrolase SAMHD1 (dNTPase) (EC 3.1.5.-)
tr|F1NNU3|F1NNU3_CHICK	-0.104317333	7.443005954	-1.689037152	0.120001671	0.687349639	-4.476631028	NFS1	Aminotran_5 domain-containing protein
tr|A0A1D5PYQ3|A0A1D5PYQ3_CHICK	0.118647066	8.385108454	1.705357709	0.116847574	0.682550748	-4.480086054	GSPT2	Tr-type G domain-containing protein
tr|A0A1D5NW35|A0A1D5NW35_CHICK	0.151288039	6.518318603	1.649389815	0.127983167	0.695237931	-4.480786002	KDM3B	JmjC domain-containing protein
tr|E1C538|E1C538_CHICK	0.083838075	7.482144041	1.682727387	0.121241384	0.687349639	-4.480927421	NUDT21	Nudix hydrolase domain-containing protein
tr|Q5ZI00|Q5ZI00_CHICK	-0.104378981	8.567506142	-1.703791478	0.117147004	0.682550748	-4.481081399	NDUFA9 RCJMB04_31o2	Epimerase domain-containing protein
tr|F1NCA2|F1NCA2_CHICK	-0.079048716	8.277064022	-1.700309275	0.117815195	0.682550748	-4.487042686	GPD2	Glycerol-3-phosphate dehydrogenase (EC 1.1.5.3)
tr|E1BTF7|E1BTF7_CHICK	0.10360256	7.673241459	1.686109602	0.120575445	0.687349639	-4.487602525	AGPAT2	1-acyl-sn-glycerol-3-phosphate acyltransferase (EC 2.3.1.51)
tr|A0A1D5P9F5|A0A1D5P9F5_CHICK	0.094318994	7.041795812	1.662228755	0.125348216	0.692523328	-4.487817929	FAM126A	Hyccin
sp|Q1KME6|RAB6A_CHICK	-0.09828024	7.749060678	-1.68561231	0.120673153	0.687349639	-4.48854099	RAB6A	Ras-related protein Rab-6A
tr|F1NQ61|F1NQ61_CHICK	0.105178431	7.179185458	1.668983202	0.12398148	0.692523328	-4.490367173	WDR91	WD repeat-containing protein 91
tr|A0A1D5P5J5|A0A1D5P5J5_CHICK	-0.102985059	7.234610029	-1.671316003	0.123512544	0.692523328	-4.491550615	RAB25	Uncharacterized protein
tr|A0A3Q2UEL4|A0A3Q2UEL4_CHICK	0.146450885	6.608791757	1.643871222	0.129130809	0.698315061	-4.492167179	PIK3C3	Phosphatidylinositol 3-kinase catalytic subunit type 3 (EC 2.7.1.137)
tr|A0A1D5PFK3|A0A1D5PFK3_CHICK	-0.138968834	8.317484836	-1.68903496	0.120002099	0.687349639	-4.50042584	DAG1	Peptidase S72 domain-containing protein
tr|A0A3Q2UFI0|A0A3Q2UFI0_CHICK	-0.25465278	7.217453177	-1.665709242	0.124642285	0.692523328	-4.500881937	RBBP6	Uncharacterized protein
tr|A0A3Q2UAT0|A0A3Q2UAT0_CHICK	-0.090230211	7.998556861	-1.680922161	0.121598167	0.687349639	-4.501558244	CHM	Rab proteins geranylgeranyltransferase component A
tr|A0A1D5P7C6|A0A1D5P7C6_CHICK	0.078584302	8.671913943	1.681028104	0.121577203	0.687349639	-4.50572168	PA2G4	Peptidase_M24 domain-containing protein
sp|Q5ZI69|RM37_CHICK	-0.102272168	7.990414527	-1.675996721	0.122576404	0.691060671	-4.506300121	MRPL37 RCJMB04_29m8	39S ribosomal protein L37, mitochondrial (L37mt) (MRP-L37)
tr|R9PXP9|R9PXP9_CHICK	0.169193064	6.708609474	1.636613571	0.130654008	0.700736105	-4.507010533	SPATA18	Mitochondria-eating protein
tr|E1BVD1|E1BVD1_CHICK	0.109046267	8.351195668	1.6809604	0.1215906	0.687349639	-4.509828675	AKR1B10L3	Aldo_ket_red domain-containing protein
tr|A0A1D5P140|A0A1D5P140_CHICK	0.085080208	7.741597068	1.667917679	0.124196198	0.692523328	-4.509829247	SPEN	Uncharacterized protein
tr|A0A3Q2TVS7|A0A3Q2TVS7_CHICK	-0.241939845	7.43197227	-1.661818687	0.125431622	0.692523328	-4.510142187	P2RX7	P2X purinoceptor
tr|A0A1D5PW25|A0A1D5PW25_CHICK	-0.119500174	7.616874881	-1.66552346	0.124679877	0.692523328	-4.511180187	LMAN2	L-type lectin-like domain-containing protein
tr|A0A1D5P2W8|A0A1D5P2W8_CHICK	-0.130917093	8.563968763	-1.675123478	0.12275057	0.69113558	-4.513316028	IPO5	TOG domain-containing protein
tr|Q5ZJ49|Q5ZJ49_CHICK	-0.081383352	7.852317518	-1.667278625	0.124325135	0.692523328	-4.514215972	PMPCA RCJMB04_20l2	Uncharacterized protein
tr|F1P0U3|F1P0U3_CHICK	0.106720213	7.810718095	1.665507745	0.124683057	0.692523328	-4.514584128	RABGAP1	Uncharacterized protein
tr|E1BUI5|E1BUI5_CHICK	0.077750494	6.56531272	1.624180256	0.133300496	0.701434266	-4.515093174	MED1	Mediator of RNA polymerase II transcription subunit 1 (Mediator complex subunit 1)
tr|A0A1D5PN07|A0A1D5PN07_CHICK	-0.149436914	7.73259245	-1.664856699	0.124814874	0.692523328	-4.515297192	ARHGAP1	Uncharacterized protein
tr|F1NL38|F1NL38_CHICK	-0.184123043	8.49090533	-1.676783884	0.122419596	0.691060671	-4.516446865	HRG	Uncharacterized protein
tr|A0A1D5P181|A0A1D5P181_CHICK	-0.133286592	6.962084221	-1.641854885	0.129552398	0.698315061	-4.519845145	COQ10A	Polyketide_cyc domain-containing protein
tr|E1C1J4|E1C1J4_CHICK	0.14074867	7.838086494	1.658971657	0.126012062	0.693147014	-4.52283759	TTC25	Uncharacterized protein
sp|Q5ZL18|P20D1_CHICK	0.081027342	7.928356634	1.660827517	0.125633427	0.692523328	-4.523561268	PM20D1 RCJMB04_8d17	N-fatty-acyl-amino acid synthase/hydrolase PM20D1 (EC 3.5.1.-) (EC 4.3.-.-) (Peptidase M20 domain-containing protein 1)
tr|F1N8Z5|F1N8Z5_CHICK	0.089413916	7.463152754	1.649104828	0.12804221	0.695237931	-4.524822279	ST5	UDENN domain-containing protein
tr|E1BT35|E1BT35_CHICK	0.085751862	6.445909924	1.613923927	0.13551919	0.701434266	-4.525161293	MAPKAPK3	Protein kinase domain-containing protein
tr|Q6B842|Q6B842_CHICK	-0.150737384	7.809136043	-1.656326085	0.126553571	0.695235477	-4.52647834	CPT1A	Carnitine palmitoyltransferase I (EC 2.3.1.21)
sp|Q5ZLR5|UCRI_CHICK	-0.112760473	8.425849124	-1.669488405	0.12387979	0.692523328	-4.526724403	UQCRFS1 RCJMB04_5b19	Cytochrome b-c1 complex subunit Rieske, mitochondrial (EC 7.1.1.8) (Complex III subunit 5) (Cytochrome b-c1 complex subunit 5) (Rieske iron-sulfur protein) (RISP) (Rieske protein UQCRFS1) (Ubiquinol-cytochrome c reductase iron-sulfur subunit) [Cleaved into: Cytochrome b-c1 complex subunit 9 (Su9) (Subunit 9) (Complex III subunit IX)]
tr|E1BU62|E1BU62_CHICK	0.115125941	7.744292035	1.652679876	0.12730329	0.695237931	-4.528501587	NA	DOP1 leucine zipper like protein B
sp|Q5ZM36|IF4A3_CHICK	0.078202446	8.254187484	1.663536759	0.125082503	0.692523328	-4.529296979	EIF4A3 DDX48 RCJMB04_3e17	Eukaryotic initiation factor 4A-III (eIF-4A-III) (eIF4A-III) (EC 3.6.4.13) (ATP-dependent RNA helicase DDX48) (ATP-dependent RNA helicase eIF4A-3) (DEAD box protein 48) (Eukaryotic translation initiation factor 4A isoform 3)
tr|A0A3Q2U3P8|A0A3Q2U3P8_CHICK	0.103283938	8.175179004	1.662901809	0.125211426	0.692523328	-4.529306625	NLRX1	NACHT domain-containing protein
tr|A0A1D5P2W2|A0A1D5P2W2_CHICK	-0.069315205	8.146695931	-1.660581358	0.12568359	0.692523328	-4.530609378	ESYT2	Uncharacterized protein
tr|F1P3Q4|F1P3Q4_CHICK	0.092853325	7.404224189	1.642485484	0.129420417	0.698315061	-4.530764031	SMARCA1	Uncharacterized protein
tr|Q5ZJL3|Q5ZJL3_CHICK	0.170578755	7.784035931	1.651477576	0.127551367	0.695237931	-4.531582816	PSMF1 RCJMB04_17f8	Uncharacterized protein
tr|A0A3Q2TXD0|A0A3Q2TXD0_CHICK	0.131378335	5.440709124	1.561526818	0.14736923	0.717956559	-4.532116883	LOC107050985	Uncharacterized protein
tr|E1BYB1|E1BYB1_CHICK	0.190562194	7.106842266	1.632384016	0.131549017	0.701159524	-4.534310104	BCL2L14	Uncharacterized protein
tr|A0A3Q2U8L2|A0A3Q2U8L2_CHICK	-0.07076227	8.538403935	-1.66031703	0.125737476	0.692523328	-4.53494255	LOC776067	Uncharacterized protein
tr|A0A1L1RW02|A0A1L1RW02_CHICK	0.165537658	7.109067505	1.626972885	0.132701974	0.701434266	-4.537398943	NRP1	Neuropilin
tr|F1P541|F1P541_CHICK	0.092328943	8.148131075	1.654813561	0.126864093	0.695237931	-4.537905093	UCHL5	Ubiquitin carboxyl-terminal hydrolase (EC 3.4.19.12)
tr|F1N9I5|F1N9I5_CHICK	0.092085651	7.975966259	1.650759018	0.127699836	0.695237931	-4.538486334	ELAVL1	ELAV-like protein
tr|A0A1D5P3D1|A0A1D5P3D1_CHICK	0.096353569	7.289507502	1.633182954	0.13137954	0.701126091	-4.53906162	PBX3	Homeobox domain-containing protein
tr|A0A1D5PU80|A0A1D5PU80_CHICK	-0.114024497	8.763377355	-1.650470619	0.127759469	0.695237931	-4.539253157	ATP1A1	Sodium/potassium-transporting ATPase subunit alpha
tr|A0A3Q3AN15|A0A3Q3AN15_CHICK	0.100212704	7.233351016	1.62931505	0.132201832	0.701304987	-4.540628482	ARID1B	ARID domain-containing protein
tr|E1C6A6|E1C6A6_CHICK	0.079928731	7.444286203	1.634832348	0.13103027	0.701003784	-4.542639035	AHCTF1	Uncharacterized protein
tr|F1NMS0|F1NMS0_CHICK	0.089628262	7.935775734	1.642139232	0.129492871	0.698315061	-4.545789186	AKT1	Non-specific serine/threonine protein kinase (EC 2.7.11.1)
tr|E1BR14|E1BR14_CHICK	-0.123377849	8.514646624	-1.652458005	0.127349038	0.695237931	-4.546049179	TPPP3	Uncharacterized protein
sp|P00940|TPIS_CHICK	0.080550491	8.588867727	1.64883164	0.128098831	0.695237931	-4.548716018	TPI1	Triosephosphate isomerase (TIM) (EC 5.3.1.1) (Methylglyoxal synthase) (EC 4.2.3.3) (Triose-phosphate isomerase)
tr|A0A1D5P5L5|A0A1D5P5L5_CHICK	-0.257784897	7.79610492	-1.639795442	0.129984262	0.698889096	-4.548727039	LOC107048987 LOC112532770 MT	Methyltransf_11 domain-containing protein
tr|F1P1L4|F1P1L4_CHICK	-0.153449546	8.255421845	-1.642407463	0.12943674	0.698315061	-4.548769693	GADL1	Uncharacterized protein
tr|Q6JLB2|Q6JLB2_CHICK	-0.18359401	8.209352335	-1.648477056	0.128172356	0.695237931	-4.549575293	PSMB1	Proteasome subunit beta (EC 3.4.25.1)
tr|F1NBT7|F1NBT7_CHICK	-0.224533331	7.009342098	-1.609380987	0.136512318	0.704029915	-4.551402938	SLC43A3	Uncharacterized protein
tr|F1P3M9|F1P3M9_CHICK	-0.122160606	7.793701948	-1.633559314	0.13129977	0.701126091	-4.554122481	C4BPA	Uncharacterized protein
tr|A0A1D5PI15|A0A1D5PI15_CHICK	0.150032521	8.108043748	1.637589069	0.130448353	0.700507654	-4.554295098	ARFIP1	AH domain-containing protein
tr|F1NSM1|F1NSM1_CHICK	0.144007446	7.242350317	1.617144824	0.134818943	0.701434266	-4.555585078	NUDT9	Nudix hydrolase domain-containing protein
sp|Q5F471|PP6R3_CHICK	0.096970644	7.696939492	1.630021456	0.132051315	0.701304987	-4.556398863	PPP6R3 PP6R3 SAPS3 RCJMB04_2j4	Serine/threonine-protein phosphatase 6 regulatory subunit 3 (SAPS domain family member 3)
tr|A0A1L1RN32|A0A1L1RN32_CHICK	0.136192814	6.731643588	1.591614097	0.140458211	0.711935971	-4.558651048	LOC426820	Uncharacterized protein
tr|F1P572|F1P572_CHICK	-0.093244274	7.474575775	-1.622969563	0.133560716	0.701434266	-4.559714686	TROVE2	TROVE domain-containing protein
tr|A0A3Q3AV17|A0A3Q3AV17_CHICK	0.139659985	8.244620401	1.639828993	0.129977216	0.698889096	-4.560840075	EHHADH	Uncharacterized protein
tr|E1BU34|E1BU34_CHICK	0.218361876	7.147095495	1.614093319	0.135482283	0.701434266	-4.561638415	LAMP3	Uncharacterized protein
tr|A0A1D5PZ01|A0A1D5PZ01_CHICK	-0.095623331	7.602913045	-1.621707288	0.133832501	0.701434266	-4.565773936	ATXN2	LsmAD domain-containing protein
tr|A0A1D5P768|A0A1D5P768_CHICK	0.120434724	7.784942536	1.623659316	0.133412409	0.701434266	-4.566454739	NAA25	TPR_REGION domain-containing protein
sp|P18943|COX1_CHICK	-0.236168579	6.769779449	-1.595171672	0.139660157	0.710876816	-4.567260384	MT-CO1 COI COXI MTCO1	Cytochrome c oxidase subunit 1 (EC 1.9.3.1) (Cytochrome c oxidase polypeptide I)
sp|Q9PRL8|ACBP_CHICK	-0.225750728	8.386880582	-1.634878608	0.131020486	0.701003784	-4.56824357	DBI	Acyl-CoA-binding protein (ACBP) (Diazepam-binding inhibitor) (DBI)
tr|A0A3Q3AL01|A0A3Q3AL01_CHICK	-0.101820921	7.393120856	-1.61492015	0.135302261	0.701434266	-4.56987998	EXOSC1	Uncharacterized protein
tr|A0A3Q2TX69|A0A3Q2TX69_CHICK	0.086493699	8.19772928	1.629045462	0.132259314	0.701304987	-4.571399322	SEC31B	WD_REPEATS_REGION domain-containing protein
tr|F1P476|F1P476_CHICK	-0.410821499	7.899019244	-1.622253698	0.133714791	0.701434266	-4.573161177	ACTA2	Actin, aortic smooth muscle
tr|A0A3Q2UMW3|A0A3Q2UMW3_CHICK	0.246738842	7.156317823	1.598396577	0.138940179	0.708995011	-4.573701163	ALG8	Alpha-1,3-glucosyltransferase (EC 2.4.1.-)
tr|A0A3Q2UEL5|A0A3Q2UEL5_CHICK	0.073381159	7.85508251	1.61844138	0.134537965	0.701434266	-4.574165598	RSF1	PHD-type domain-containing protein
tr|A0A3Q2UA13|A0A3Q2UA13_CHICK	0.122831519	7.842316745	1.617581762	0.134724196	0.701434266	-4.574481052	XRCC5	X-ray repair cross-complementing protein 5 (EC 3.6.4.-)
tr|E1BWW2|E1BWW2_CHICK	0.089865894	7.886028596	1.616665573	0.134922933	0.701434266	-4.574733916	TSG101	Uncharacterized protein
tr|E1C2I3|E1C2I3_CHICK	-0.143488822	7.808281648	-1.617642995	0.134710922	0.701434266	-4.575300742	ERGIC1	Uncharacterized protein
tr|E1BRY9|E1BRY9_CHICK	0.141280889	7.324608992	1.602944367	0.137930413	0.707680947	-4.575363945	AIDA	Uncharacterized protein
sp|Q5ZMM5|ZN706_CHICK	0.128154915	6.932140168	1.590227042	0.140770447	0.711935971	-4.575741446	ZNF706 RCJMB04_1j21	Zinc finger protein 706
sp|P20136|GSTM2_CHICK	-0.162255473	8.744557374	-1.616125935	0.13504011	0.701434266	-4.575947352	GSTM2	Glutathione S-transferase 2 (EC 2.5.1.18) (GST class-mu) (GST-CL2) (GSTM1-1)
tr|F1P3Q8|F1P3Q8_CHICK	0.092758733	8.519178279	1.628421049	0.132392538	0.701304987	-4.577362839	CRNKL1	Uncharacterized protein
tr|A0A1D5PJR5|A0A1D5PJR5_CHICK	-0.102113587	8.153094069	-1.623321156	0.1334851	0.701434266	-4.577973971	RARS	Arginine--tRNA ligase, cytoplasmic
tr|F1NKR5|F1NKR5_CHICK	0.139738698	6.653638094	1.572234308	0.144876331	0.717956559	-4.578261379	WDR36	WD_REPEATS_REGION domain-containing protein
sp|Q5ZLN1|PGAM1_CHICK	-0.262774294	8.712817766	-1.607867594	0.136844583	0.704897275	-4.579935156	PGAM1 RCJMB04_5g20	Phosphoglycerate mutase 1 (EC 5.4.2.11) (EC 5.4.2.4) (BPG-dependent PGAM 1)
tr|F1NQZ9|F1NQZ9_CHICK	0.071591402	7.859046077	1.612790074	0.135766462	0.701868495	-4.580551582	GCLC	Uncharacterized protein
tr|F1NC02|F1NC02_CHICK	-0.09004983	8.032384244	-1.618420861	0.134542408	0.701434266	-4.580581458	PSMA4	Proteasome subunit alpha type (EC 3.4.25.1)
tr|E1BYS5|E1BYS5_CHICK	-0.118082374	7.957617674	-1.614035575	0.135494863	0.701434266	-4.583959857	CGNL1	Uncharacterized protein
tr|E1BTY5|E1BTY5_CHICK	0.143324199	7.752144959	1.606404972	0.137166378	0.705708696	-4.586867096	TIMM21	Uncharacterized protein
sp|P02467|CO1A2_CHICK	0.271399417	8.060386893	1.611107324	0.136134171	0.702923556	-4.588043545	COL1A2	Collagen alpha-2(I) chain (Alpha-2 type I collagen)
tr|E1BRA6|E1BRA6_CHICK	-0.134781967	8.719202329	-1.600842131	0.138396376	0.708242328	-4.588199857	DNAJC10	Uncharacterized protein
tr|A0A3Q2U2R1|A0A3Q2U2R1_CHICK	0.182908845	7.784883984	1.603984002	0.137700489	0.70760921	-4.589489576	CTBP1	Uncharacterized protein
tr|A0A1D5NW36|A0A1D5NW36_CHICK	0.11708228	7.412838415	1.593828776	0.139960932	0.711564693	-4.589654548	PI4KB	Uncharacterized protein
tr|A0A1D5P560|A0A1D5P560_CHICK	0.166268251	7.410511877	1.590470547	0.140715588	0.711935971	-4.590555547	ITGB5	Integrin beta
tr|A0A1D5PIY5|A0A1D5PIY5_CHICK	0.177854662	7.836453955	1.602431744	0.138043909	0.707680947	-4.591635616	SLC4A2	Anion exchange protein
tr|A0A3Q2U0X4|A0A3Q2U0X4_CHICK	-0.129660575	6.719393936	-1.568609708	0.145716041	0.717956559	-4.591744325	NA	C2 domain-containing protein
tr|F1NJF8|F1NJF8_CHICK	-0.10373933	8.50448965	-1.615023107	0.13527986	0.701434266	-4.593488913	NAGA	Alpha-galactosidase (EC 3.2.1.-)
tr|Q6B7Z6|Q6B7Z6_CHICK	0.12332181	6.03511623	1.532468614	0.154324163	0.722984301	-4.594263246	EXOSC9	Polymyositis/scleroderma autoantigen 1
tr|A0A3Q2UD19|A0A3Q2UD19_CHICK	0.123361819	7.703001608	1.597565456	0.139125418	0.708995011	-4.596549773	LOC107056280	Uncharacterized protein
tr|A0A1D5PJ47|A0A1D5PJ47_CHICK	-0.070397645	7.160970442	-1.57704384	0.143768655	0.717956559	-4.60542027	MGAT2	Uncharacterized protein
tr|A0A1L1RWX8|A0A1L1RWX8_CHICK	-0.084370732	8.109434827	-1.600451388	0.138483137	0.708242328	-4.60545144	VPS35	Vacuolar protein sorting-associated protein 35
tr|A0A1D5PJ54|A0A1D5PJ54_CHICK	0.079810534	6.711154809	1.552217231	0.14956706	0.722984301	-4.606719239	NA	Uncharacterized protein
tr|A0A1D5PKH6|A0A1D5PKH6_CHICK	0.179907241	7.171649368	1.570829824	0.145201203	0.717956559	-4.607235504	NAT8B	N-acetyltransferase domain-containing protein
tr|A0A1D5P648|A0A1D5P648_CHICK	-0.149392147	7.937619093	-1.592772321	0.140197953	0.711927193	-4.61064808	RDH16	Uncharacterized protein
tr|F2Z4K6|F2Z4K6_CHICK	-0.119535355	8.44050459	-1.598257634	0.138971131	0.708995011	-4.613621809	RPL26L1	KOW domain-containing protein
tr|A0A1D5PS70|A0A1D5PS70_CHICK	-0.091387207	7.363788629	-1.574164814	0.144430824	0.717956559	-4.614626393	PDAP1	PP28 domain-containing protein
tr|A0A3Q2U9U9|A0A3Q2U9U9_CHICK	-0.116883385	7.627627654	-1.580216238	0.143042094	0.717046484	-4.615835878	OXSR1	Protein kinase domain-containing protein
sp|Q9PRS8|OC17_CHICK	-0.091556112	7.992109751	-1.589818347	0.140862564	0.711935971	-4.61612997	NA	Ovocleidin-17 (OC-17)
tr|A0A3Q3AHL7|A0A3Q3AHL7_CHICK	-0.128605676	7.540639629	-1.580351093	0.14301128	0.717046484	-4.617183159	NA	eIF-3c_N domain-containing protein
sp|P02845|VIT2_CHICK	0.424798582	7.192775413	1.566552146	0.146194608	0.717956559	-4.617842656	VTG2 VTGII	Vitellogenin-2 (Major vitellogenin) (Vitellogenin II) [Cleaved into: Lipovitellin-1 (Lipovitellin I) (LVI); Phosvitin (PV); Lipovitellin-2 (Lipovitellin II) (LVII); YGP40]
tr|F1P0J8|F1P0J8_CHICK	0.11153599	7.263363187	1.567637393	0.14594202	0.717956559	-4.618073471	THBS1	Uncharacterized protein
tr|Q9YH14|Q9YH14_CHICK	-0.102903434	7.571792745	-1.577957715	0.143559023	0.717956559	-4.618879954	rbf ATP5ME RCJMB04_29d3	Progesterone receptor binding protein
sp|Q5ZLL9|BRM1L_CHICK	0.091656189	7.36461158	1.568972983	0.145631689	0.717956559	-4.618947136	BRMS1L RCJMB04_5j5	Breast cancer metastasis-suppressor 1-like protein
tr|A0A1D5NTA0|A0A1D5NTA0_CHICK	-0.074139297	7.892751122	-1.582924167	0.142424459	0.717046484	-4.619324107	OTUB1	Ubiquitin thioesterase (EC 3.4.19.12)
sp|P01014|OVALY_CHICK	0.977496926	7.824653755	1.582380638	0.142548241	0.717046484	-4.620079895	SERPINB14B Y	Ovalbumin-related protein Y (Gene Y protein)
sp|P12957|CALD1_CHICK	-0.55260887	8.629368282	-1.581133861	0.142832536	0.717046484	-4.620438574	CALD1 CAD	Caldesmon (CDM)
tr|F1NA05|F1NA05_CHICK	0.088282013	8.083507704	1.584577151	0.142048592	0.716245012	-4.620695544	NA	Uncharacterized protein
tr|E1C041|E1C041_CHICK	0.154701361	7.203744168	1.560676416	0.147568818	0.717956559	-4.624412665	CPM	Peptidase_M14 domain-containing protein
sp|Q90WD0|ARP3_CHICK	-0.072415745	8.816752619	-1.572246431	0.14487353	0.717956559	-4.624459243	ACTR3 ARP3	Actin-related protein 3 (Actin-like protein 3)
tr|F1NVV8|F1NVV8_CHICK	0.099139412	6.334500092	1.517742354	0.157956528	0.724757897	-4.626136447	RWDD1	RWD domain-containing protein
tr|A0A1D5NW85|A0A1D5NW85_CHICK	0.242668802	7.053383768	1.542470565	0.15189866	0.722984301	-4.627821258	EXFABP	Extracellular fatty acid-binding protein
tr|A0A1D5PK63|A0A1D5PK63_CHICK	0.119455258	8.314602928	1.587695804	0.141341821	0.713518757	-4.627927563	SNX12	PX domain-containing protein
tr|A0A1D5P5A5|A0A1D5P5A5_CHICK	0.136378359	7.566175894	1.566220907	0.146271779	0.717956559	-4.629449547	OSCP1	Uncharacterized protein
tr|F6TYJ6|F6TYJ6_CHICK	-0.099753351	7.407860328	-1.561813551	0.147301988	0.717956559	-4.630199577	MTX3	Uncharacterized protein
tr|F1NSB1|F1NSB1_CHICK	-0.100641515	6.191004779	-1.506950986	0.16066512	0.724757897	-4.630342019	LOC424109	Uncharacterized protein
tr|A0A3Q3AUL4|A0A3Q3AUL4_CHICK	0.126555149	7.814177565	1.569554772	0.145496689	0.717956559	-4.631877073	RHEB	Uncharacterized protein
tr|F1P3U4|F1P3U4_CHICK	-0.200472826	7.71533544	-1.567553581	0.145961513	0.717956559	-4.63553353	PM20D2	Peptidase M20 domain-containing protein 2
tr|A0A3Q2U7J1|A0A3Q2U7J1_CHICK	-0.125624847	7.577971703	-1.563279006	0.14695874	0.717956559	-4.637209304	MRPL22	Uncharacterized protein
tr|A0A1D5PHH8|A0A1D5PHH8_CHICK	-0.077033479	8.118855329	-1.571773358	0.144982884	0.717956559	-4.638929874	DCPS	Uncharacterized protein
sp|Q25C36|OLFL3_CHICK	0.123170305	6.898812839	1.532483152	0.154320613	0.722984301	-4.640345119	OLFML3 ONT1	Olfactomedin-like protein 3 (Olfactomedin-noelin-tiarin factor 1)
tr|F1NJ23|F1NJ23_CHICK	0.143236073	8.842649173	1.562116992	0.147230857	0.717956559	-4.64034964	LAMB1	Laminin subunit beta-1
tr|A0A1D5P6Q7|A0A1D5P6Q7_CHICK	-0.108003223	7.944803208	-1.564171097	0.146750131	0.717956559	-4.6417795	ARHGAP35	Uncharacterized protein
tr|A0A1D5P823|A0A1D5P823_CHICK	0.136966722	6.671972503	1.520580451	0.157250776	0.724412193	-4.642818525	CRELD1	Uncharacterized protein
tr|A0A3Q2UB39|A0A3Q2UB39_CHICK	0.116438365	6.845446268	1.528603352	0.155270478	0.723986637	-4.643007035	GTPBP10	OBG-type G domain-containing protein
tr|A0A3Q2U003|A0A3Q2U003_CHICK	-0.293996303	8.61011123	-1.568124212	0.145828838	0.717956559	-4.643925408	RP1	Uncharacterized protein
tr|E1BWQ3|E1BWQ3_CHICK	0.08420885	6.670506957	1.521270476	0.1570796	0.724412193	-4.64470132	VMP1	Uncharacterized protein
tr|Q5ZJY1|Q5ZJY1_CHICK	0.085611262	7.685457574	1.55821403	0.148148067	0.719520365	-4.64500821	PGLS RCJMB04_14h20	6-phosphogluconolactonase (6PGL) (EC 3.1.1.31)
sp|Q5ZHP3|CFA20_CHICK	0.213543625	6.877248275	1.525818679	0.155955355	0.723986637	-4.64513879	CFAP20 RCJMB04_34o2	Cilia- and flagella-associated protein 20
tr|A0A1D5PC97|A0A1D5PC97_CHICK	0.101831691	7.095890867	1.536946952	0.153234021	0.722984301	-4.646297397	SRA1	SRA1 domain-containing protein
tr|A0A1L1RMI5|A0A1L1RMI5_CHICK	-0.164205311	7.528575921	-1.552456195	0.149510289	0.722984301	-4.647282846	NA	Death inducer-obliterator 1
tr|E1BVG8|E1BVG8_CHICK	-0.117057152	7.961073665	-1.56079499	0.147540975	0.717956559	-4.648403332	RAB3GAP2	Uncharacterized protein
tr|A0A1D5PM12|A0A1D5PM12_CHICK	-0.081784636	8.581410978	-1.566818615	0.146132553	0.717956559	-4.648873246	MYO5C	Uncharacterized protein
tr|F1NYT7|F1NYT7_CHICK	-0.093985975	8.177677981	-1.564492476	0.146675042	0.717956559	-4.651098023	PCYOX1	Prenylcys_lyase domain-containing protein
tr|F1P2L0|F1P2L0_CHICK	0.104964885	7.290521803	1.539157179	0.152698467	0.722984301	-4.651668461	POLE3	CBFD_NFYB_HMF domain-containing protein
tr|R9PXM3|R9PXM3_CHICK	-0.087472199	8.552016802	-1.564654031	0.146637308	0.717956559	-4.652203905	USP47	Ubiquitin carboxyl-terminal hydrolase 47
tr|A0A3Q2TXM8|A0A3Q2TXM8_CHICK	0.08016336	7.432809065	1.54192543	0.152029997	0.722984301	-4.65295043	MTMR10	Myotubularin phosphatase domain-containing protein
tr|A0A1D5PQ56|A0A1D5PQ56_CHICK	0.105310142	7.360866291	1.541006127	0.152251705	0.722984301	-4.653569175	WDR45B	WD repeat domain phosphoinositide-interacting protein 3
tr|F1NQG0|F1NQG0_CHICK	-0.094533589	7.706379769	-1.55106653	0.149840697	0.722984301	-4.654003913	WFS1	Uncharacterized protein
tr|E1BV20|E1BV20_CHICK	0.075929975	7.167550139	1.536443985	0.153356121	0.722984301	-4.654164616	PHF5A	Uncharacterized protein
tr|A0A3Q3AC89|A0A3Q3AC89_CHICK	-0.118832804	7.233109929	-1.536452518	0.153354049	0.722984301	-4.655840454	NA	Peptidase_M22 domain-containing protein
tr|F1NMJ9|F1NMJ9_CHICK	0.080478143	7.255235492	1.535327431	0.153627478	0.722984301	-4.656073608	JAK1	Tyrosine-protein kinase (EC 2.7.10.2)
tr|E1C9H8|E1C9H8_CHICK	0.071250745	8.564401711	1.563599125	0.146883853	0.717956559	-4.656420089	PRKAR2A	Uncharacterized protein
tr|F1NJV0|F1NJV0_CHICK	-0.131457532	7.609869993	-1.546593998	0.150908415	0.722984301	-4.656872261	NADK2	NAD kinase 2, mitochondrial (EC 2.7.1.23) (NAD kinase domain-containing protein 1, mitochondrial)
tr|F1NKX6|F1NKX6_CHICK	0.127609549	7.374285398	1.537187287	0.153175707	0.722984301	-4.657512155	ITPRID2	KRAP_IP3R_bind domain-containing protein
tr|A0A1D5NUK5|A0A1D5NUK5_CHICK	0.082137396	8.00315647	1.551788107	0.149669054	0.722984301	-4.658501082	APRT	Pribosyltran domain-containing protein
tr|F1NTD7|F1NTD7_CHICK	0.160940798	7.398018027	1.535806678	0.153510955	0.722984301	-4.658574489	PTGFRN	Uncharacterized protein
tr|Q6J613|Q6J613_CHICK	0.125880742	7.62124283	1.543065827	0.151755359	0.722984301	-4.65961751	Ii CD74	Invariant chain isoform p41
tr|A0A1D5PDV1|A0A1D5PDV1_CHICK	-0.081410959	7.705513337	-1.546959576	0.150820893	0.722984301	-4.65966296	NA	Transportin 3
tr|F1P4F4|F1P4F4_CHICK	-0.088487761	8.362109946	-1.557886708	0.148225215	0.719520365	-4.665357905	SSR1	Uncharacterized protein
tr|A0A3S5ZPB7|A0A3S5ZPB7_CHICK	-0.12709247	8.629602779	-1.550576413	0.149957379	0.722984301	-4.665488772	SLC25A3	Uncharacterized protein
tr|A0A1D5PP90|A0A1D5PP90_CHICK	-0.102791483	7.417702944	-1.533999948	0.153950641	0.722984301	-4.66584244	CLCN7	Chloride channel protein
tr|A0A1L1RSB5|A0A1L1RSB5_CHICK	0.085716634	7.375757965	1.530006373	0.154926402	0.723986637	-4.667250074	SNRPF	Sm domain-containing protein
sp|P67883|RL30_CHICK	-0.066945183	7.671580395	-1.539040134	0.152726787	0.722984301	-4.667815486	RPL30	60S ribosomal protein L30
tr|A0A1D5P356|A0A1D5P356_CHICK	-0.078999927	7.807307421	-1.540447632	0.152386534	0.722984301	-4.668193726	ABCB8	Uncharacterized protein
tr|A0A1L1RQM2|A0A1L1RQM2_CHICK	0.108529728	7.135630516	1.517392228	0.158043784	0.724757897	-4.66824919	ENOPH1 MASA	Enolase-phosphatase E1 (EC 3.1.3.77) (2,3-diketo-5-methylthio-1-phosphopentane phosphatase) (MASA homolog)
tr|E1BVY1|E1BVY1_CHICK	0.261356132	6.76873442	1.499829603	0.162474463	0.725069021	-4.668438166	PHF3	Uncharacterized protein
tr|A0A1D5PHE9|A0A1D5PHE9_CHICK	0.103116831	6.49876082	1.492460488	0.164365226	0.725069021	-4.668457758	ASCC1	KH domain-containing protein
sp|Q5ZKB7|AT134_CHICK	-0.246684963	7.006738	-1.513979493	0.15889647	0.724757897	-4.669148851	ATP13A4 RCJMB04_11o9	Probable cation-transporting ATPase 13A4 (EC 7.2.2.-) (P5-ATPase isoform 4)
tr|F1P5B0|F1P5B0_CHICK	-0.235645502	6.909616009	-1.510930496	0.15966164	0.724757897	-4.669314737	TUBAL3	Tubulin alpha chain
sp|Q02020|FIBB_CHICK	-0.424984181	8.700198571	-1.5364756	0.153348444	0.722984301	-4.669433024	FGB	Fibrinogen beta chain [Cleaved into: Fibrinopeptide B; Fibrinogen beta chain] (Fragment)
tr|Q5ZLK9|Q5ZLK9_CHICK	0.104621134	8.104229356	1.543300457	0.151698907	0.722984301	-4.671110932	NELFB RCJMB04_5l5	Uncharacterized protein
tr|F1NP12|F1NP12_CHICK	0.160973466	7.708946769	1.533051135	0.154181982	0.722984301	-4.673952654	GSDME	Uncharacterized protein
tr|E1C1J0|E1C1J0_CHICK	0.141517935	8.035372464	1.540876254	0.152283049	0.722984301	-4.67438073	ARFRP1	Uncharacterized protein
tr|R4GH54|R4GH54_CHICK	-0.090391158	7.0890362	-1.512625593	0.159235849	0.724757897	-4.675443236	COX20	Uncharacterized protein
sp|Q90YI1|OCX32_CHICK	-0.356086668	7.697731282	-1.527713591	0.155489026	0.723986637	-4.675523584	NA	Ovocalyxin-32 (OCX-32) (32 kDa eggshell matrix protein)
tr|E1BU56|E1BU56_CHICK	0.09812484	7.592813811	1.529795261	0.154978132	0.723986637	-4.67556838	MIB2	E3 ubiquitin-protein ligase MIB2
tr|F1NPD7|F1NPD7_CHICK	0.087102298	7.488425669	1.52316774	0.156609774	0.723986637	-4.676584682	PAAF1	Proteasomal ATPase-associated factor 1
tr|F1NX63|F1NX63_CHICK	0.120691815	7.206982837	1.511362466	0.15955304	0.724757897	-4.676845943	TEAD1	TEA domain-containing protein
tr|A0A1D5P1E1|A0A1D5P1E1_CHICK	-0.247000007	7.910188818	-1.538349215	0.152894053	0.722984301	-4.676976166	TPP1	Peptidase S53 domain-containing protein
tr|F1NH33|F1NH33_CHICK	-0.07250491	8.364487498	-1.548200745	0.150524079	0.722984301	-4.677295893	ALDH3A2	Aldehyde dehydrogenase
tr|A0A1D5NZU8|A0A1D5NZU8_CHICK	-0.126468264	6.124758992	-1.465172953	0.171532384	0.726277564	-4.678530105	MRPS18A	Uncharacterized protein
tr|Q5ZLH8|Q5ZLH8_CHICK	0.100276066	6.793396318	1.491330377	0.164656859	0.725069021	-4.68298991	UBE2G1 RCJMB04_6c15	UBIQUITIN_CONJUGAT_2 domain-containing protein
tr|E1C483|E1C483_CHICK	0.121356463	7.84058182	1.526991464	0.155666595	0.723986637	-4.683049359	LHX4-AS1	Uncharacterized protein
tr|F1NT28|F1NT28_CHICK	0.093200968	8.641790625	1.536807233	0.15326793	0.722984301	-4.683676754	PPA1	Uncharacterized protein
tr|F1NAZ4|F1NAZ4_CHICK	0.087594906	6.915930334	1.496696874	0.163275953	0.725069021	-4.684893539	MLST8	WD_REPEATS_REGION domain-containing protein
tr|A0A1D5NWM7|A0A1D5NWM7_CHICK	0.136555333	7.770283628	1.524211242	0.156351889	0.723986637	-4.686029984	RSL1D1	Uncharacterized protein
tr|A0A1D5PTI9|A0A1D5PTI9_CHICK	0.097187587	7.496147191	1.514674475	0.158722504	0.724757897	-4.687702864	UBE3A	Ubiquitin-protein ligase E3A (EC 2.3.2.26)
tr|A0A1L1RJ89|A0A1L1RJ89_CHICK	0.125215861	7.546140974	1.513882383	0.158920792	0.724757897	-4.688413303	ZMPSTE24	CAAX prenyl protease (EC 3.4.24.84)
sp|Q5ZME8|SMU1_CHICK	0.11646795	8.028189404	1.525915028	0.155931615	0.723986637	-4.688440904	SMU1 RCJMB04_2e22	WD40 repeat-containing protein SMU1 (Smu-1 suppressor of mec-8 and unc-52 protein homolog)
tr|E1C0P9|E1C0P9_CHICK	0.093615563	8.320913881	1.537048165	0.15320946	0.722984301	-4.68883146	U2SURP	Uncharacterized protein
tr|Q5F4B4|Q5F4B4_CHICK	0.110546252	7.817010854	1.522686012	0.156728951	0.723986637	-4.689610491	RPRD1B CREPT RCJMB04_1d17	Cell-cycle related and expression-elevated protein in tumor
tr|A0A1D5PI58|A0A1D5PI58_CHICK	0.66835474	7.45272472	1.512708732	0.159214991	0.724757897	-4.691020192	OVALX	SERPIN domain-containing protein
sp|P01012|OVAL_CHICK	0.79237132	8.159783976	1.524978571	0.15616249	0.723986637	-4.691960815	SERPINB14	Ovalbumin (Allergen Gal d II) (Egg albumin) (Plakalbumin) (allergen Gal d 2)
tr|E1C1Y5|E1C1Y5_CHICK	-0.095257039	6.801859881	-1.487799386	0.165570929	0.725069021	-4.692643056	MRPS10	Ribosomal_S10 domain-containing protein
tr|A0A3Q2TZT0|A0A3Q2TZT0_CHICK	-0.243157363	8.925185016	-1.509954406	0.159907269	0.724757897	-4.69351497	ISYNA1	Inos-1-P_synth domain-containing protein
tr|A0A1D5NV94|A0A1D5NV94_CHICK	0.071847792	8.514392801	1.532930424	0.154211436	0.722984301	-4.694924091	AP2A2	AP-2 complex subunit alpha
tr|A0A1D5P2M9|A0A1D5P2M9_CHICK	-0.096795896	8.188013246	-1.528994413	0.155174508	0.723986637	-4.696298772	ERBIN	PDZ domain-containing protein
tr|F1NDC2|F1NDC2_CHICK	0.083791573	7.77886254	1.516357958	0.158301781	0.724757897	-4.696587774	RPS23	Uncharacterized protein
tr|F1NZC2|F1NZC2_CHICK	-0.081100137	8.111837272	-1.517077355	0.15812229	0.724757897	-4.703969417	AP3M1	AP-3 complex subunit mu-1
tr|E1BQJ4|E1BQJ4_CHICK	-0.259457637	7.809213634	-1.512005825	0.159391414	0.724757897	-4.703994278	C2CD5	C2 domain-containing protein
sp|Q8AYS8|KCMA1_CHICK	-0.072702999	6.820043968	-1.474974515	0.168927711	0.726277564	-4.704012768	KCNMA1 KCNMA	Calcium-activated potassium channel subunit alpha-1 (BK channel) (BKCA alpha) (Calcium-activated potassium channel, subfamily M subunit alpha-1) (K(VCA)alpha) (KCa1.1) (Maxi K channel) (MaxiK) (Slo-alpha) (Slo1) (Slowpoke homolog) (Slo homolog) (cSlo)
tr|A0A3Q2U1I5|A0A3Q2U1I5_CHICK	0.085414144	6.999983441	1.481399559	0.167238784	0.726277564	-4.706243868	NA	DHC_N1 domain-containing protein
tr|F1NLF2|F1NLF2_CHICK	-0.094067862	7.739347654	-1.507335989	0.160567799	0.724757897	-4.706855893	KHDRBS1	KH domain-containing, RNA-binding, signal transduction-associated protein 1
tr|F1NNS8|F1NNS8_CHICK	-0.135399152	8.43091148	-1.522833712	0.156692402	0.723986637	-4.706914765	PRDX4	Thioredoxin domain-containing protein
tr|F1NKG5|F1NKG5_CHICK	0.11016307	7.775490907	1.505806285	0.160954777	0.724757897	-4.707753557	DDAH1	Uncharacterized protein
tr|Q5ZI93|Q5ZI93_CHICK	0.1209874	8.353494802	1.520273595	0.15732695	0.724412193	-4.708570334	TPD52L2 RCJMB04_29b18	Uncharacterized protein
tr|A0A1L1RP46|A0A1L1RP46_CHICK	-0.078865062	8.174203152	-1.51802892	0.157885143	0.724757897	-4.708867108	RAB1A	Uncharacterized protein
tr|A0A1L1RIZ2|A0A1L1RIZ2_CHICK	-0.102154607	7.656026798	-1.502579999	0.16177359	0.724757897	-4.70917884	LPCAT2	Uncharacterized protein
tr|A0A1L1RVM1|A0A1L1RVM1_CHICK	0.098828113	7.194431426	1.485564137	0.166151823	0.726132483	-4.709574932	STX8	t-SNARE coiled-coil homology domain-containing protein
tr|Q5ZK71|Q5ZK71_CHICK	0.117941567	7.744298132	1.504218029	0.161357419	0.724757897	-4.709841548	TOP3B RCJMB04_12m15	DNA topoisomerase (EC 5.6.2.1)
tr|F1NGU0|F1NGU0_CHICK	0.162203602	6.967191561	1.475748279	0.168723542	0.726277564	-4.710617726	MMAA	Uncharacterized protein
tr|E1BX21|E1BX21_CHICK	0.080514701	7.843402159	1.503416931	0.161560837	0.724757897	-4.71291383	SIN3A	HDAC_interact domain-containing protein
tr|A0A1D5PH35|A0A1D5PH35_CHICK	0.071516557	7.551811616	1.495740181	0.163521395	0.725069021	-4.713267957	CPSF3	Uncharacterized protein
tr|R4GK77|R4GK77_CHICK	-0.089431971	7.422811217	-1.493581935	0.164076268	0.725069021	-4.713528441	MRPL54	Uncharacterized protein
tr|A0A1D5PD41|A0A1D5PD41_CHICK	0.081727693	7.572014506	1.494918643	0.163732417	0.725069021	-4.713654756	WDR77	WD_REPEATS_REGION domain-containing protein
tr|A0A1D5PMT8|A0A1D5PMT8_CHICK	0.072358121	7.519421955	1.492364498	0.164389979	0.725069021	-4.717301471	RPLP2	Uncharacterized protein
tr|A0A1L1RPQ6|A0A1L1RPQ6_CHICK	0.087779919	8.257766968	1.508577011	0.160254442	0.724757897	-4.717303381	TPM4	Uncharacterized protein
tr|A0A3Q3A2E9|A0A3Q3A2E9_CHICK	0.078287008	7.474157478	1.489275981	0.165188152	0.725069021	-4.717304537	PABPN1	RRM domain-containing protein
tr|A0A3Q2TZ64|A0A3Q2TZ64_CHICK	-0.102730931	8.107477945	-1.506341574	0.16081927	0.724757897	-4.717893648	RBMS1	Uncharacterized protein
tr|A0A1D5PYF4|A0A1D5PYF4_CHICK	0.109835187	7.165484858	1.479228421	0.167807873	0.726277564	-4.718631074	TPK1	Thiamine pyrophosphokinase (EC 2.7.6.2)
tr|A0A140T8H0|A0A140T8H0_CHICK	0.141469573	7.41495782	1.482412749	0.166973779	0.726277564	-4.718811886	MOCS2	Molybdopterin synthase catalytic subunit (EC 2.8.1.12) (Molybdenum cofactor synthesis protein 2 large subunit) (Molybdenum cofactor synthesis protein 2B) (MOCS2B)
tr|A0A1D5P043|A0A1D5P043_CHICK	0.091488361	8.181091875	1.502521907	0.161788367	0.724757897	-4.719229177	EML1	Uncharacterized protein
tr|E1BS96|E1BS96_CHICK	-0.113370074	7.790894927	-1.497375722	0.163101985	0.725069021	-4.719627892	ABLIM1	Uncharacterized protein
tr|A0A3Q2TVX8|A0A3Q2TVX8_CHICK	-0.187613627	6.857184821	-1.468605189	0.170616412	0.726277564	-4.719883451	UFC1	Uncharacterized protein
tr|A0A1D5NXU4|A0A1D5NXU4_CHICK	-0.110860781	8.057166705	-1.50346953	0.161547474	0.724757897	-4.720099439	PTPRU	Receptor-type tyrosine-protein phosphatase U
tr|F1NIS8|F1NIS8_CHICK	-0.080449143	7.617617739	-1.492425343	0.164374288	0.725069021	-4.721079356	EPHB3	Ephrin type-B receptor 3
tr|E1BUQ7|E1BUQ7_CHICK	0.104133121	7.103721445	1.474583126	0.169031065	0.726277564	-4.7218607	ZFYVE19	FYVE-type domain-containing protein
tr|F1NJ94|F1NJ94_CHICK	0.085652772	7.529916892	1.486514916	0.165904522	0.725790046	-4.7231396	ERLIN1	PHB domain-containing protein
tr|F1NQ93|F1NQ93_CHICK	0.187724865	7.04907457	1.472833623	0.16949372	0.726277564	-4.723620332	SEMA3G	Uncharacterized protein
tr|Q5ZLX0|Q5ZLX0_CHICK	-0.084207129	8.032489148	-1.497737263	0.163009398	0.725069021	-4.725754693	PGRMC2 RCJMB04_4j4	Cytochrome b5 heme-binding domain-containing protein
tr|E1BSZ0|E1BSZ0_CHICK	-0.079617393	8.246088204	-1.503943383	0.161427133	0.724757897	-4.726481114	AGPAT5	PlsC domain-containing protein
tr|A0A1D5PHD7|A0A1D5PHD7_CHICK	0.134696435	8.389781007	1.503880941	0.161442987	0.724757897	-4.728109031	CASK	Uncharacterized protein
tr|A0A1D5P3A0|A0A1D5P3A0_CHICK	0.084266763	7.221463819	1.473872209	0.169218936	0.726277564	-4.728497772	C2H18ORF8	Mic1 domain-containing protein
tr|A0A1D5PD29|A0A1D5PD29_CHICK	-0.298607638	8.580474697	-1.499476644	0.162564595	0.725069021	-4.729452626	MRPL39	Uncharacterized protein
tr|Q5ZJA5|Q5ZJA5_CHICK	-0.076593373	8.13359307	-1.494774966	0.163769346	0.725069021	-4.730662277	SRPRB RCJMB04_19k4	Uncharacterized protein
tr|F1NLG3|F1NLG3_CHICK	0.089315328	7.81196947	1.488244129	0.165455558	0.725069021	-4.73067531	PTP4A2	TYR_PHOSPHATASE_2 domain-containing protein
tr|A0A1D5PZD9|A0A1D5PZD9_CHICK	0.133287084	7.604299685	1.483578285	0.166669374	0.726277564	-4.730678407	TACC1	TACC_C domain-containing protein
tr|A0A1D5NU19|A0A1D5NU19_CHICK	0.070164624	8.129963458	1.494544885	0.163828499	0.725069021	-4.731272805	WDR11	Uncharacterized protein
sp|Q5ZHZ0|DX39B_CHICK	0.115081914	8.722266741	1.494297553	0.163892107	0.725069021	-4.731468663	DDX39B BAT1 UAP56 RCJMB04_32b9	Spliceosome RNA helicase DDX39B (EC 3.6.4.13) (56 kDa U2AF65-associated protein) (DEAD box protein UAP56)
tr|F1NXR8|F1NXR8_CHICK	0.094867996	7.434433307	1.475432461	0.168806849	0.726277564	-4.731505525	LUC7L3	Uncharacterized protein
tr|Q5F424|Q5F424_CHICK	-0.086140615	8.685383526	-1.490027892	0.164993527	0.725069021	-4.734690033	CCT2 RCJMB04_3m3	Uncharacterized protein
tr|A0A1L1RQS4|A0A1L1RQS4_CHICK	0.33229044	6.275260984	1.417724419	0.184631636	0.729498006	-4.735317719	NA	Uncharacterized protein
tr|A0A3Q3B0Z9|A0A3Q3B0Z9_CHICK	0.094422912	6.788497279	1.443005345	0.177550187	0.728079772	-4.736766073	DESI1	DUF862 domain-containing protein
tr|Q98SS5|Q98SS5_CHICK	0.109127443	6.951504159	1.453450482	0.174692589	0.726277564	-4.737254379	DCX	Doublecortin
tr|A0A3S5ZP89|A0A3S5ZP89_CHICK	0.078237235	8.186048504	1.489092332	0.165235718	0.725069021	-4.738517876	SMARCA5	Uncharacterized protein
tr|A0A3Q2TTG8|A0A3Q2TTG8_CHICK	0.137076622	7.904172954	1.482087782	0.167058737	0.726277564	-4.738645503	GBP1	GB1/RHD3-type G domain-containing protein
tr|R4GJ64|R4GJ64_CHICK	-0.108508539	6.43787473	-1.430039943	0.181152558	0.729364001	-4.739920069	TMEM161A	Uncharacterized protein
tr|Q66VY4|Q66VY4_CHICK	0.100825978	7.608709185	1.47387883	0.169217185	0.726277564	-4.740053947	SF3A2	Splicing factor 3a subunit 2
tr|A0A1D5NTC7|A0A1D5NTC7_CHICK	-0.142446643	7.655537102	-1.476899813	0.168420086	0.726277564	-4.740222961	ST3GAL5	Uncharacterized protein
tr|Q5ZHM2|Q5ZHM2_CHICK	0.098812712	8.031853217	1.481586573	0.167189843	0.726277564	-4.741786986	IK RCJMB04_35i5	Uncharacterized protein
tr|A0A1D5PTL7|A0A1D5PTL7_CHICK	-0.160037798	8.281260178	-1.491999714	0.164484078	0.725069021	-4.742338648	ANXA4	Annexin
tr|E1BRQ9|E1BRQ9_CHICK	0.126212912	7.073160284	1.449461337	0.175779282	0.726277564	-4.743557022	IWS1	TFIIS N-terminal domain-containing protein
tr|F1NYK0|F1NYK0_CHICK	0.126051493	7.854217838	1.47601663	0.168652783	0.726277564	-4.744192281	NAA35	N-alpha-acetyltransferase 35, NatC auxiliary subunit
tr|A0A1D5PME9|A0A1D5PME9_CHICK	0.276443028	7.562755653	1.470027025	0.170238191	0.726277564	-4.744251852	NA	Leucine rich repeat containing 15
tr|E1C5M4|E1C5M4_CHICK	-0.117731236	7.010295667	-1.451119883	0.175326775	0.726277564	-4.744698325	HYKK	APH domain-containing protein
sp|Q90635|DPYL2_CHICK	-0.231732352	8.28551623	-1.489549842	0.165117243	0.725069021	-4.744822446	DPYSL2	Dihydropyrimidinase-related protein 2 (DRP-2) (Collapsin response mediator protein CRMP-62)
tr|A0A1D5PG36|A0A1D5PG36_CHICK	-0.069831028	7.876005942	-1.477131591	0.168359063	0.726277564	-4.744957225	IDH3B	Isocitrate dehydrogenase [NAD] subunit, mitochondrial
tr|F1NXB9|F1NXB9_CHICK	0.06976946	7.72898774	1.473150299	0.169409895	0.726277564	-4.745797422	COG3	Uncharacterized protein
tr|A0A1L1S0D8|A0A1L1S0D8_CHICK	0.087024104	8.037475607	1.480788382	0.167398815	0.726277564	-4.746896944	PTBP1	Uncharacterized protein
sp|Q76KB1|HS2ST_CHICK	0.113475869	7.360562768	1.45848493	0.173329333	0.726277564	-4.748507406	HS2ST1 HS2ST	Heparan sulfate 2-O-sulfotransferase 1 (cHS2ST) (EC 2.8.2.-)
tr|A0A1D5PRM0|A0A1D5PRM0_CHICK	0.151163687	7.103032152	1.450512191	0.175492458	0.726277564	-4.748938933	ABCC3	Uncharacterized protein
tr|A0A1D5PRQ9|A0A1D5PRQ9_CHICK	0.108423922	7.092732881	1.446326519	0.176637286	0.726277564	-4.749239755	CDK19	Protein kinase domain-containing protein
tr|F1NPJ3|F1NPJ3_CHICK	-0.11790952	7.267863841	-1.457356422	0.173634124	0.726277564	-4.751061088	CCDC127	Uncharacterized protein
tr|F1NXC0|F1NXC0_CHICK	-0.152148791	6.418577055	-1.411957537	0.186280101	0.729498006	-4.753064862	SLC25A30	Uncharacterized protein
tr|A0A1D5NXV6|A0A1D5NXV6_CHICK	0.099816811	7.851947203	1.467858316	0.170815375	0.726277564	-4.754255043	VIPAS39	Uncharacterized protein
tr|A0A1D5NYR0|A0A1D5NYR0_CHICK	0.076571982	7.236232685	1.449033324	0.17589622	0.726277564	-4.754659841	NAA50	N-acetyltransferase domain-containing protein
tr|F1NQJ4|F1NQJ4_CHICK	0.096584555	7.797884452	1.46595624	0.171322976	0.726277564	-4.755657203	PBX1	Homeobox domain-containing protein
tr|F1NI57|F1NI57_CHICK	0.076559639	6.804126574	1.428854936	0.181484881	0.729498006	-4.756012387	CWC22	Pre-mRNA-splicing factor CWC22 homolog
tr|A0A1D5P8K1|A0A1D5P8K1_CHICK	0.088732907	7.264615762	1.45090619	0.175385022	0.726277564	-4.75686609	FUT8	Alpha-(1,6)-fucosyltransferase (EC 2.4.1.68)
tr|F1P0Q6|F1P0Q6_CHICK	-0.108820838	7.15381212	-1.446219357	0.176666679	0.726277564	-4.757529587	IMPA2	Inositol-1-monophosphatase (EC 3.1.3.25)
tr|A0A1D5PAF7|A0A1D5PAF7_CHICK	0.076724782	7.179605388	1.449038465	0.175894815	0.726277564	-4.75789055	DAGLA	Lipase_3 domain-containing protein
tr|E1C3P6|E1C3P6_CHICK	-0.070310741	7.435438582	-1.452597476	0.174924475	0.726277564	-4.75981747	PAK1	Non-specific serine/threonine protein kinase (EC 2.7.11.1)
tr|Q5ZLQ3|Q5ZLQ3_CHICK	0.107534087	7.061074727	1.437517074	0.179067568	0.728605645	-4.760377781	AAMP RCJMB04_5e2	WD_REPEATS_REGION domain-containing protein
tr|E1BQR6|E1BQR6_CHICK	0.123876104	7.723720642	1.461063808	0.172634538	0.726277564	-4.760424804	LMCD1	Uncharacterized protein
tr|A0A1D5PI43|A0A1D5PI43_CHICK	-0.13248055	7.076558279	-1.436794383	0.179268195	0.728605645	-4.762770684	MAOB	Amine oxidase (EC 1.4.3.-)
sp|Q5ZL43|MTND_CHICK	-0.079492123	7.74674802	-1.459492371	0.173057627	0.726277564	-4.763448936	ADI1 MTCBP1 RCJMB04_7o8	1,2-dihydroxy-3-keto-5-methylthiopentene dioxygenase (EC 1.13.11.54) (Acireductone dioxygenase (Fe(2+)-requiring)) (ARD) (Fe-ARD) (Membrane-type 1 matrix metalloproteinase cytoplasmic tail-binding protein 1) (MTCBP-1)
tr|A0A1D5PQG9|A0A1D5PQG9_CHICK	0.089364173	7.712497753	1.456431122	0.173884373	0.726277564	-4.764818138	DIAPH2	Uncharacterized protein
tr|A0A3Q3AAE8|A0A3Q3AAE8_CHICK	0.088648508	7.622380792	1.455365059	0.174173074	0.726277564	-4.764900351	ANKRD13D	Uncharacterized protein
tr|A0A1L1RTK9|A0A1L1RTK9_CHICK	0.103123886	7.352032141	1.442069691	0.177808097	0.728182638	-4.766824634	EIF4B	RRM domain-containing protein
tr|Q5ZL20|Q5ZL20_CHICK	0.119140199	7.207055487	1.438797923	0.17871246	0.728605645	-4.768926374	MRPS11 RCJMB04_8d12	Uncharacterized protein
tr|E1BVN1|E1BVN1_CHICK	-0.075707859	8.809552857	-1.453102781	0.174787079	0.726277564	-4.769635804	MTX2	Uncharacterized protein
tr|A0A1D5PJR4|A0A1D5PJR4_CHICK	0.105033153	7.547409233	1.444424099	0.177159719	0.727608178	-4.769702953	PDZD11	PDZ domain-containing protein 11
tr|A0A1D5PCJ6|A0A1D5PCJ6_CHICK	-0.090229504	7.776888316	-1.453424672	0.174699602	0.726277564	-4.770520339	RBM33	RRM domain-containing protein
sp|O57535|NDK_CHICK	-0.130951287	8.642998073	-1.451458584	0.175234488	0.726277564	-4.770806822	NA	Nucleoside diphosphate kinase (NDK) (NDP kinase) (EC 2.7.4.6)
tr|A0A1D5PDZ1|A0A1D5PDZ1_CHICK	-0.099620398	7.58519567	-1.449470136	0.175776879	0.726277564	-4.771617643	FAM32A	Uncharacterized protein
tr|E1C6G6|E1C6G6_CHICK	-0.070686342	8.707255611	-1.446742494	0.176523228	0.726277564	-4.77361431	SRP54	Signal recognition particle 54 kDa protein
tr|F1NN66|F1NN66_CHICK	0.155729065	8.100867218	1.457567381	0.173577113	0.726277564	-4.774299933	NTPCR	Nucleoside-triphosphatase
tr|A0A1D5PZM0|A0A1D5PZM0_CHICK	-0.083087943	8.498313642	-1.465556689	0.171429767	0.726277564	-4.774540387	NA	Uncharacterized protein
tr|A0A1D5PV96|A0A1D5PV96_CHICK	-0.133935731	7.650434765	-1.447062739	0.176435462	0.726277564	-4.774646534	PIP4K2B	PIPK domain-containing protein
tr|A0A1L1S091|A0A1L1S091_CHICK	0.086430807	8.384990851	1.466439151	0.171193981	0.726277564	-4.774661092	PEBP1	Uncharacterized protein
tr|E1BVM8|E1BVM8_CHICK	-0.065143099	8.009383503	-1.45378166	0.17460263	0.726277564	-4.776112262	PPM1A	PPM-type phosphatase domain-containing protein
tr|E1C837|E1C837_CHICK	-0.088038971	7.706102239	-1.44629033	0.176647212	0.726277564	-4.776439603	STRN	WD_REPEATS_REGION domain-containing protein
tr|A0A1D5PRD7|A0A1D5PRD7_CHICK	0.123139095	7.079209675	1.419196293	0.184212883	0.729498006	-4.776754733	NR3C1	Uncharacterized protein
tr|E1C593|E1C593_CHICK	0.097210473	7.977272872	1.450535529	0.175486093	0.726277564	-4.77686801	XPOT	Exportin-T (Exportin(tRNA)) (tRNA exportin)
tr|A0A3Q2U7V2|A0A3Q2U7V2_CHICK	-0.114748868	7.845650349	-1.449452908	0.175781584	0.726277564	-4.777110912	GIPC1	PDZ domain-containing protein
sp|P07630|CAH2_CHICK	-0.223638652	8.68929418	-1.452563653	0.174933675	0.726277564	-4.777127262	CA2	Carbonic anhydrase 2 (EC 4.2.1.1) (Carbonate dehydratase II) (Carbonic anhydrase II) (CA-II)
tr|A0A1D5PTM0|A0A1D5PTM0_CHICK	-0.073656134	7.233924983	-1.432549536	0.180450474	0.729156595	-4.777329538	UBE2J1	UBIQUITIN_CONJUGAT_2 domain-containing protein
tr|A0A1D5PRN9|A0A1D5PRN9_CHICK	0.10208668	7.863898993	1.447379031	0.176348815	0.726277564	-4.778311788	RPIA	Uncharacterized protein
tr|F1NID0|F1NID0_CHICK	0.066090167	6.867016942	1.412365582	0.186163053	0.729498006	-4.778709296	VPS39	CNH domain-containing protein
tr|E1C8K0|E1C8K0_CHICK	0.138091139	8.101534104	1.453516537	0.174674643	0.726277564	-4.778914093	SLC6A14	Transporter
tr|Q5ZKS0|Q5ZKS0_CHICK	-0.310627638	6.893106652	-1.412284397	0.186186336	0.729498006	-4.779478359	MARCKSL1 RCJMB04_9h20	Uncharacterized protein
tr|A0A3Q2U518|A0A3Q2U518_CHICK	-0.403287834	7.116362492	-1.42601131	0.182284458	0.729498006	-4.779602158	LOC107050476	Uncharacterized protein
tr|E1C1D1|E1C1D1_CHICK	-0.148839156	8.273772791	-1.455354262	0.174176	0.726277564	-4.782680082	ANXA7	Annexin
tr|E1C658|E1C658_CHICK	-0.106818767	8.575515342	-1.453522804	0.174672941	0.726277564	-4.784033087	ATP5PD	ATP synthase subunit d, mitochondrial
tr|A0A1D5PW67|A0A1D5PW67_CHICK	0.273265972	7.34293202	1.419743763	0.184057331	0.729498006	-4.78469073	TP53I3	PKS_ER domain-containing protein
tr|A0A3Q2UBQ4|A0A3Q2UBQ4_CHICK	-0.067086742	7.769518482	-1.440196943	0.178325273	0.728218035	-4.785564916	NA	TPR_REGION domain-containing protein
tr|F1N9K2|F1N9K2_CHICK	-0.064721582	7.121585371	-1.419646825	0.184084866	0.729498006	-4.785584341	MRPS30	Uncharacterized protein
tr|F1NBV0|F1NBV0_CHICK	0.109122774	8.637453328	1.449412658	0.175792578	0.726277564	-4.787227499	PRDX6	Peroxiredoxin-6
sp|P13914|ARY2_CHICK	-0.096661383	7.503330358	-1.436973221	0.17921853	0.728605645	-4.787315005	NA	Arylamine N-acetyltransferase, pineal gland isozyme NAT-3 (Arylamine acetylase) (EC 2.3.1.5)
tr|F1P1K3|F1P1K3_CHICK	-0.093562776	8.560473514	-1.451681022	0.175173902	0.726277564	-4.788993896	ARPC2	Arp2/3 complex 34 kDa subunit
tr|E1BSS3|E1BSS3_CHICK	0.081268205	8.370083853	1.453887692	0.174573837	0.726277564	-4.789062009	EIF3A EIF3S10	Eukaryotic translation initiation factor 3 subunit A (eIF3a) (Eukaryotic translation initiation factor 3 subunit 10) (eIF-3-theta)
tr|A0A3Q2UEZ9|A0A3Q2UEZ9_CHICK	-0.136987219	7.910782817	-1.438261776	0.178861031	0.728605645	-4.790340686	GNAO1	Uncharacterized protein
tr|F1NN22|F1NN22_CHICK	0.217190755	7.576211638	1.430931284	0.180902931	0.729156595	-4.790650032	SPEF2	Calponin-homology (CH) domain-containing protein
tr|A0A3Q2TYC8|A0A3Q2TYC8_CHICK	-0.115595841	7.626221119	-1.433345078	0.180228396	0.729156595	-4.790819952	FGD4	Uncharacterized protein
tr|A0A1D5P1S0|A0A1D5P1S0_CHICK	0.074885442	7.404173832	1.424197825	0.182795936	0.729498006	-4.791637202	PPP4R1	WRNPLPNID domain-containing protein
tr|E1C7T9|E1C7T9_CHICK	-0.121423962	8.494214381	-1.44801638	0.176174326	0.726277564	-4.793328892	BAIAP2L1	Uncharacterized protein
tr|R4GH41|R4GH41_CHICK	-0.11097948	8.263878563	-1.447210364	0.176395016	0.726277564	-4.794189941	ASAH1	Uncharacterized protein
sp|Q5ZIP2|LTOR3_CHICK	-0.102329266	7.033006641	-1.41073009	0.186632568	0.730212671	-4.796047326	LAMTOR3 RCJMB04_24i9	Ragulator complex protein LAMTOR3 (Late endosomal/lysosomal adaptor and MAPK and MTOR activator 3)
tr|A0A1D5P6A0|A0A1D5P6A0_CHICK	-0.075371553	6.642718636	-1.384294692	0.194361259	0.73522829	-4.796792378	PDE8A	Phosphodiesterase (EC 3.1.4.-)
tr|F1NYK3|F1NYK3_CHICK	-0.082375924	7.967128871	-1.435067318	0.179748422	0.728873794	-4.797143122	MCCC1	Uncharacterized protein
tr|F1NPD5|F1NPD5_CHICK	0.172805586	7.328864742	1.41548537	0.185270197	0.729498006	-4.798024373	CLGN	Uncharacterized protein
tr|A0A1D5PAT5|A0A1D5PAT5_CHICK	-0.066702542	7.930373735	-1.432580156	0.180441922	0.729156595	-4.79823647	SMARCC1	Uncharacterized protein
tr|A0A3Q2UFY8|A0A3Q2UFY8_CHICK	0.081532746	7.417750706	1.417852359	0.184595205	0.729498006	-4.798949608	RAB3B	Uncharacterized protein
sp|P09244|TBB7_CHICK	0.065479043	8.306822401	1.440813867	0.178154763	0.728218035	-4.799176443	NA	Tubulin beta-7 chain (Tubulin beta 4')
tr|A0A3Q2UD90|A0A3Q2UD90_CHICK	0.088824412	8.283202489	1.442775545	0.177613501	0.728079772	-4.799496016	PTGES3	Prostaglandin E synthase 3
tr|F1NUX4|F1NUX4_CHICK	0.10420809	8.128912613	1.434727065	0.179843162	0.728873794	-4.800921173	MTOR	Serine/threonine-protein kinase TOR (EC 2.7.11.1)
tr|A0A1D5PN56|A0A1D5PN56_CHICK	0.110647531	7.439306028	1.413042464	0.185969027	0.729498006	-4.801282624	TOR1AIP1	Uncharacterized protein
tr|F1NDP5|F1NDP5_CHICK	-0.179318393	8.288926704	-1.440267209	0.178305845	0.728218035	-4.801408377	TST	Sulfurtransferase
tr|F1P100|F1P100_CHICK	0.084317567	6.921292809	1.392387937	0.19196702	0.734145871	-4.802389907	ELAC2	Uncharacterized protein
tr|F1NLA8|F1NLA8_CHICK	0.115013177	7.124221551	1.404762294	0.188354288	0.730782882	-4.802796205	GAS8	GAS domain-containing protein
sp|P15979|HA1F_CHICK	-0.629895632	7.009295825	-1.397532502	0.190458025	0.733129641	-4.803253272	NA	Class I histocompatibility antigen, F10 alpha chain (B-F histocompatibility F10 antigen) (B-F-beta-IV) (B12)
tr|F1N8G6|F1N8G6_CHICK	0.229804699	8.022725642	1.426829752	0.182054021	0.729498006	-4.80334966	TINAGL1	SMB domain-containing protein
tr|F1NBV2|F1NBV2_CHICK	0.067340355	8.08840695	1.43082988	0.180931315	0.729156595	-4.804392424	AGFG1	Arf-GAP domain-containing protein
tr|R4GLT1|R4GLT1_CHICK	0.113203643	7.625366297	1.419972199	0.183992459	0.729498006	-4.804444345	CST3	Cystatin domain-containing protein
tr|A0A1D5NWE8|A0A1D5NWE8_CHICK	0.06869159	6.894388302	1.389798739	0.192730276	0.734145871	-4.804839314	GTF2E1	HTH TFE/IIEalpha-type domain-containing protein
tr|E1C400|E1C400_CHICK	-0.104798879	7.069129092	-1.401509259	0.189298424	0.730782882	-4.804851369	POC5	Uncharacterized protein
tr|F1NPI8|F1NPI8_CHICK	0.114097901	7.246401922	1.408899337	0.187159325	0.730404616	-4.805122182	PYROXD1	Uncharacterized protein
tr|A0A1D5P4F4|A0A1D5P4F4_CHICK	0.092648084	4.603288609	1.262884488	0.233365977	0.75529391	-4.805383009	ATP13A2	Cation-transporting ATPase (EC 3.6.3.-)
sp|P0CB50|PRDX1_CHICK	0.114719463	8.392381688	1.435893684	0.179518507	0.728873794	-4.80737032	PRDX1	Peroxiredoxin-1 (EC 1.11.1.15)
tr|A0A3Q2TWG2|A0A3Q2TWG2_CHICK	0.077678315	7.656099737	1.416762525	0.184905733	0.729498006	-4.80846842	NA	Helicase C-terminal domain-containing protein
tr|A0A1D5PN00|A0A1D5PN00_CHICK	0.089528059	8.084485622	1.425830445	0.182335414	0.729498006	-4.808764547	USF1	BHLH domain-containing protein
sp|P18660|RLA1_CHICK	-0.186809563	7.227213309	-1.403746923	0.188648554	0.730782882	-4.811063104	RPLP1	60S acidic ribosomal protein P1
tr|Q5ZIZ0|Q5ZIZ0_CHICK	0.102269216	8.608367025	1.431158896	0.180839233	0.729156595	-4.811506547	PGD RCJMB04_22k15	6-phosphogluconate dehydrogenase, decarboxylating (EC 1.1.1.44)
tr|E1C5C5|E1C5C5_CHICK	-0.108803955	7.757311142	-1.416906851	0.184864584	0.729498006	-4.812264685	SELENOS	Uncharacterized protein
tr|A0A1D5PNW7|A0A1D5PNW7_CHICK	0.081549552	6.58988806	1.365698625	0.19995758	0.740895833	-4.812825704	FTSJ3	pre-rRNA processing protein FTSJ3 (EC 2.1.1.-) (2'-O-ribose RNA methyltransferase SPB1 homolog) (Protein ftsJ homolog 3) (Putative rRNA methyltransferase 3)
tr|E1BZJ9|E1BZJ9_CHICK	0.178393631	7.829222469	1.416112181	0.185091247	0.729498006	-4.812982571	SCLY	Aminotran_5 domain-containing protein
tr|A0A1D5NX04|A0A1D5NX04_CHICK	-0.117219022	8.010612352	-1.420213885	0.183923845	0.729498006	-4.813672701	REPS1	Uncharacterized protein
tr|F1NKL5|F1NKL5_CHICK	-0.089514798	7.634558042	-1.413384251	0.18587112	0.729498006	-4.814913003	PIP4K2A	Phosphatidylinositol 5-phosphate 4-kinase type-2 alpha
tr|A0A1D5P856|A0A1D5P856_CHICK	0.077680327	7.155072292	1.396976824	0.190620533	0.733129641	-4.815776823	HDHD2	STAS domain-containing protein
tr|A0A1D5PBN9|A0A1D5PBN9_CHICK	0.157248643	8.043636296	1.418572954	0.184390126	0.729498006	-4.815799609	PURA	Uncharacterized protein
tr|A0A1D5PL02|A0A1D5PL02_CHICK	0.090142033	7.835280581	1.412899725	0.186009929	0.729498006	-4.817069367	DEPDC6	Uncharacterized protein
tr|A0A1D5PLD2|A0A1D5PLD2_CHICK	0.063937108	8.310296864	1.427233102	0.181940546	0.729498006	-4.817806139	COG1	Uncharacterized protein
tr|F1NH08|F1NH08_CHICK	0.116281318	6.548684283	1.35576227	0.203002625	0.743477644	-4.817832211	UGT8	UDPGT domain-containing protein
tr|A0A1D5NV81|A0A1D5NV81_CHICK	-0.089294543	6.964014785	-1.380138643	0.195600459	0.736458873	-4.819625807	IMPAD1	Uncharacterized protein
tr|Q5ZJX9|Q5ZJX9_CHICK	-0.103200922	8.087226258	-1.420222611	0.183921368	0.729498006	-4.819638521	PSMA5 RCJMB04_14i9	Proteasome subunit alpha type (EC 3.4.25.1)
tr|E1C0C3|E1C0C3_CHICK	-0.122215863	8.660382155	-1.419802147	0.184040749	0.729498006	-4.820465603	SEC63	J domain-containing protein
sp|P02607|MYL6_CHICK	-0.158687226	6.155576918	-1.332076101	0.210417283	0.747686225	-4.821265914	MYL6	Myosin light polypeptide 6 (G2 catalytic) (LC17-GI) (LC17-NM) (Myosin light chain alkali smooth-muscle/non-muscle isoforms)
sp|Q5ZKN1|CDK9_CHICK	0.090380332	7.706093249	1.405352569	0.188183397	0.730782882	-4.822759616	CDK9 RCJMB04_9p8	Cyclin-dependent kinase 9 (EC 2.7.11.22) (EC 2.7.11.23) (Cell division protein kinase 9)
tr|A0A1D5PE44|A0A1D5PE44_CHICK	-0.251212029	7.165068495	-1.389872735	0.192708427	0.734145871	-4.823461394	FILIP1	CortBP2 domain-containing protein
tr|A0A3Q2UCM2|A0A3Q2UCM2_CHICK	0.071284812	7.244363341	1.388128861	0.193223882	0.734145871	-4.824304211	SP3	Transcription factor Sp3
tr|A0A3Q3AQ10|A0A3Q3AQ10_CHICK	-0.166838855	8.734761006	-1.413497068	0.185838812	0.729498006	-4.824801366	SLC27A6	AMP-binding domain-containing protein
tr|F1NP58|F1NP58_CHICK	0.066287216	7.013849815	1.37746656	0.196400682	0.737532632	-4.82491018	PES1	Pescadillo homolog
tr|F1NXD7|F1NXD7_CHICK	0.089901129	8.008805225	1.409095623	0.187102788	0.730404616	-4.825579159	SEC23IP	Uncharacterized protein
sp|Q5ZKE7|KCY_CHICK	0.071709193	8.200402556	1.413038054	0.185970291	0.729498006	-4.825841922	CMPK CMPK1 RCJMB04_11f2	UMP-CMP kinase (EC 2.7.4.14) (Deoxycytidylate kinase) (CK) (dCMP kinase) (Nucleoside-diphosphate kinase) (EC 2.7.4.6) (Uridine monophosphate/cytidine monophosphate kinase) (UMP/CMP kinase) (UMP/CMPK)
tr|F1NHI3|F1NHI3_CHICK	0.099832546	8.187516063	1.414462736	0.185562466	0.729498006	-4.825856561	DHX15	Uncharacterized protein
tr|A0A1D5NYP8|A0A1D5NYP8_CHICK	-0.072293506	7.771652797	-1.405721614	0.188076621	0.730782882	-4.825946527	SHC1	Uncharacterized protein
tr|A0A3Q3A5X4|A0A3Q3A5X4_CHICK	0.083348718	7.791842199	1.400816396	0.18950003	0.730782882	-4.829977364	SMARCD2	SWIB domain-containing protein
tr|A0A1L1RVY5|A0A1L1RVY5_CHICK	0.141655886	7.842186594	1.401114382	0.189413302	0.730782882	-4.830069006	NUP54	Uncharacterized protein
tr|F1P3A5|F1P3A5_CHICK	0.142800596	7.618916535	1.394620877	0.191310827	0.734145871	-4.830101821	REL	Proto-oncogene c-Rel
tr|F1P5T2|F1P5T2_CHICK	0.09439553	7.239146744	1.3831121	0.194713198	0.73522829	-4.830738689	PHKG1	Protein kinase domain-containing protein
tr|A0A1L1RY74|A0A1L1RY74_CHICK	-0.077002495	7.321715406	-1.385572291	0.193981646	0.734872267	-4.831991096	PYM1	Mago-bind domain-containing protein
tr|A0A1D5PNT8|A0A1D5PNT8_CHICK	0.129695177	7.495164867	1.389492392	0.192820751	0.734145871	-4.832398256	SORT1	Sortilin
tr|Q25QX5|Q25QX5_CHICK	0.121917915	7.521558257	1.388541192	0.193101901	0.734145871	-4.832648383	BNAS1 BRI3BP	BASH/BLNK N-terminal associated protein 1
tr|E1BTS4|E1BTS4_CHICK	0.090000596	8.069519897	1.403441625	0.188737109	0.730782882	-4.833391355	BCAS2	Uncharacterized protein
sp|P24802|PLOD1_CHICK	0.082231139	8.095190565	1.404568464	0.188410432	0.730782882	-4.833521382	PLOD1 PLOD	Procollagen-lysine,2-oxoglutarate 5-dioxygenase 1 (EC 1.14.11.4) (Lysyl hydroxylase 1) (LH1)
tr|F1NQ35|F1NQ35_CHICK	0.107107122	7.316736382	1.383002307	0.194745899	0.73522829	-4.834082053	RPL35A	Uncharacterized protein
tr|A0A1D5NXZ3|A0A1D5NXZ3_CHICK	0.137329869	5.758377703	1.286650462	0.22526357	0.752071852	-4.835907066	PITPNM2	DDHD domain-containing protein
tr|F6QYT5|F6QYT5_CHICK	0.090280008	7.033086263	1.368803908	0.199013808	0.740202472	-4.83618261	RTF1	Plus3 domain-containing protein
tr|A0A1L1RNY8|A0A1L1RNY8_CHICK	0.153631647	5.302200149	1.265782402	0.232365507	0.75529391	-4.836298631	H2AFX	Histone H2A
tr|A0A3Q2U3C3|A0A3Q2U3C3_CHICK	-0.082115449	8.735913507	-1.386826302	0.193609647	0.734527371	-4.836429342	TM9SF3	Transmembrane 9 superfamily member
tr|A0A3Q2UIV3|A0A3Q2UIV3_CHICK	0.078348107	7.377605522	1.382167543	0.194994681	0.735467208	-4.836581567	EXD2	3'-5' exonuclease domain-containing protein
tr|F1P3J5|F1P3J5_CHICK	0.096089656	6.292218105	1.323521597	0.213149715	0.749778591	-4.837391058	LIPA	Lipase
sp|Q5ZM91|KAP0_CHICK	-0.059867845	8.382028194	-1.412148996	0.186225173	0.729498006	-4.837658104	PRKAR1A RCJMB04_2n5	cAMP-dependent protein kinase type I-alpha regulatory subunit
tr|A0A1D5NZ09|A0A1D5NZ09_CHICK	-0.076389963	8.668900963	-1.401051725	0.189431535	0.730782882	-4.83804606	PNPT1	S1 motif domain-containing protein
tr|F1NB92|F1NB92_CHICK	-0.113156955	8.197952093	-1.406619143	0.187817153	0.730782882	-4.838713647	ERAP1	Aminopeptidase (EC 3.4.11.-)
sp|Q9YGL9|AT2A3_CHICK	-0.117443976	8.581907168	-1.404018627	0.188569773	0.730782882	-4.839207618	ATP2A3	Sarcoplasmic/endoplasmic reticulum calcium ATPase 3 (ChkSERCA3) (SERCA3) (SR Ca(2+)-ATPase 3) (EC 7.2.2.10) (Calcium pump 3)
tr|A0A1L1RSG1|A0A1L1RSG1_CHICK	-0.100794921	7.489015172	-1.386455355	0.193719625	0.734527371	-4.839769331	COX6A1	Cytochrome c oxidase subunit 6A, mitochondrial (Cytochrome c oxidase polypeptide VIa)
tr|A0A3Q2U1J0|A0A3Q2U1J0_CHICK	0.071484109	6.639635337	1.345887718	0.206066899	0.746427821	-4.839805217	EIF2AK4	Uncharacterized protein
tr|E1BUJ1|E1BUJ1_CHICK	0.075347136	7.794481328	1.39175158	0.192154372	0.734145871	-4.840138333	RBM17	G-patch domain-containing protein
tr|A0A3Q2UGJ5|A0A3Q2UGJ5_CHICK	-0.10859485	8.346300536	-1.408787007	0.187191686	0.730404616	-4.84075213	EML4	Uncharacterized protein
tr|F1NDL4|F1NDL4_CHICK	0.109527031	7.904767342	1.39322348	0.191721258	0.734145871	-4.840964098	NID2	Uncharacterized protein
tr|E1C3Q6|E1C3Q6_CHICK	-0.149938054	7.747457924	-1.388473196	0.193122012	0.734145871	-4.841449482	ERMP1	Peptidase_M28 domain-containing protein
tr|A0A1D5PIQ9|A0A1D5PIQ9_CHICK	0.088527476	7.108533186	1.368258668	0.19917925	0.740202472	-4.841767046	NOA1	G domain-containing protein
tr|A0A3Q2TYT7|A0A3Q2TYT7_CHICK	0.115377203	7.798185948	1.389559499	0.192800929	0.734145871	-4.843248771	BCL2L15	Uncharacterized protein
tr|A0A1D5PP82|A0A1D5PP82_CHICK	0.095299959	7.24118772	1.370223199	0.198583692	0.740202472	-4.844375791	TRIM1BL	Uncharacterized protein
tr|E1BZE6|E1BZE6_CHICK	-0.15125751	8.509019382	-1.402937996	0.188883268	0.730782882	-4.845413992	HNRNPA3	Uncharacterized protein
tr|R4GI64|R4GI64_CHICK	-0.129010631	8.161672904	-1.399051869	0.190014281	0.732108836	-4.845999592	SPG7	AAA domain-containing protein
tr|F1NKW4|F1NKW4_CHICK	-0.096312842	7.291021857	-1.368877929	0.198991357	0.740202472	-4.848416598	IAH1	SGNH_hydro domain-containing protein
tr|A0A3Q2UC36|A0A3Q2UC36_CHICK	-0.0960152	7.152150194	-1.363647084	0.200583143	0.740895833	-4.849241024	LOC107050028	Adenylate cyclase type 6 (EC 4.6.1.1)
tr|F1NGJ4|F1NGJ4_CHICK	-0.076634042	6.594255176	-1.336792225	0.20892332	0.747686225	-4.849275021	PCNT	PACT_coil_coil domain-containing protein
tr|Q5ZMV5|Q5ZMV5_CHICK	-0.056979153	7.766395681	-1.381098188	0.195313767	0.736024512	-4.851745705	ARPC5 RCJMB04_1b5	Actin-related protein 2/3 complex subunit 5
tr|F1NWT0|F1NWT0_CHICK	0.085654565	8.139712953	1.387948598	0.19327723	0.734145871	-4.854400678	ACACA	Uncharacterized protein
tr|A0A1D5PVC4|A0A1D5PVC4_CHICK	0.102616808	7.986413264	1.382954317	0.194760194	0.73522829	-4.854485951	CNOT9	Uncharacterized protein
tr|F1NEB6|F1NEB6_CHICK	-0.125225192	6.895213386	-1.342033681	0.207273269	0.747686225	-4.856381672	CYP46A1	Uncharacterized protein
tr|F1NUG8|F1NUG8_CHICK	0.109086206	7.830282672	1.376708135	0.196628311	0.737742554	-4.858726988	EMB	Uncharacterized protein
tr|Q90ZG0|Q90ZG0_CHICK	-0.239685446	7.11771514	-1.357083819	0.202595415	0.743204424	-4.859572175	FKBP12 FKBP1A	Peptidylprolyl isomerase (EC 5.2.1.8)
tr|A0A1D5PKQ1|A0A1D5PKQ1_CHICK	0.08276238	7.177262718	1.353260663	0.203775315	0.745671849	-4.861007631	QTRT1	Queuine tRNA-ribosyltransferase catalytic subunit 1 (EC 2.4.2.29) (Guanine insertion enzyme) (tRNA-guanine transglycosylase)
tr|A0A1D5NXH1|A0A1D5NXH1_CHICK	-0.151304363	8.45554764	-1.389298724	0.192877966	0.734145871	-4.861662012	ENDOUL	XendoU domain-containing protein
tr|A0A3Q2UIP8|A0A3Q2UIP8_CHICK	-0.177450508	6.975404933	-1.350690246	0.204571806	0.745923694	-4.862210401	INPP1	Uncharacterized protein
tr|A0A1I7Q407|A0A1I7Q407_CHICK	0.214877677	7.5323701	1.359079513	0.201981769	0.741882366	-4.86446147	USP13	Ubiquitin carboxyl-terminal hydrolase (EC 3.4.19.12)
tr|Q95601|Q95601_CHICK	0.489528242	7.322285625	1.358860722	0.202048968	0.741882366	-4.864495831	BFIV21 B-FIV BF2	MHC class I alpha chain 2 (MHC class I antigen) (MHC class I glycoprotein) (MHC class I molecule) (Major histocompatibility complex class I glycoprotein haplotype B21)
tr|Q9DEQ6|Q9DEQ6_CHICK	-0.069326144	8.337846883	-1.388136144	0.193221727	0.734145871	-4.864774721	EIF2B EIF2S2	Eukaryote initiation factor 2 beta
tr|F1NHL0|F1NHL0_CHICK	-0.145954501	7.898586169	-1.372972896	0.197752607	0.740021952	-4.865523155	CFAP57	Uncharacterized protein
tr|A0A3Q2U2Y3|A0A3Q2U2Y3_CHICK	0.093870182	8.0474536	1.373907189	0.197470884	0.73961196	-4.865797637	NA	Uncharacterized protein
tr|A0A1D5NUX8|A0A1D5NUX8_CHICK	0.085582711	7.915604404	1.37028853	0.198563912	0.740202472	-4.86641594	SLC25A10	Uncharacterized protein
tr|F1NQ45|F1NQ45_CHICK	-0.098802523	7.86609059	-1.370571616	0.198478223	0.740202472	-4.866574059	CDC40	WD_REPEATS_REGION domain-containing protein
tr|A0A1D5NVJ9|A0A1D5NVJ9_CHICK	0.162076476	6.696532425	1.320832163	0.21401479	0.749778591	-4.866620328	NA	Uncharacterized protein
sp|Q5ZIR1|SHLB1_CHICK	-0.064628634	8.154957487	-1.378161181	0.196192397	0.737395047	-4.867659971	SH3GLB1 RCJMB04_24b23	Endophilin-B1 (SH3 domain-containing GRB2-like protein B1)
tr|F1NGB1|F1NGB1_CHICK	-0.084746035	8.609425103	-1.378781708	0.196006486	0.737341386	-4.868198405	NUCB2	Uncharacterized protein
tr|A0A3Q2U5E5|A0A3Q2U5E5_CHICK	-0.079119186	6.965250138	-1.336125009	0.209134144	0.747686225	-4.868956881	BICD2	Uncharacterized protein
tr|A0A1D5P331|A0A1D5P331_CHICK	0.070624625	6.95323039	1.3325519	0.21026616	0.747686225	-4.869650697	RC3H1	Uncharacterized protein
tr|R4GGZ2|R4GGZ2_CHICK	-0.097822906	8.141924807	-1.37462754	0.197253902	0.739443947	-4.869895754	NDUFA4	Uncharacterized protein
tr|A0A1D5P624|A0A1D5P624_CHICK	0.061699974	8.071505457	1.37130356	0.198256809	0.740202472	-4.870308398	UBQLN4	Uncharacterized protein
tr|A0A1D5NT69|A0A1D5NT69_CHICK	-0.07468131	7.32189275	-1.349972594	0.204794646	0.745923694	-4.870925097	SYNJ1	Uncharacterized protein
sp|Q8QGH2|SUMO1_CHICK	-0.067382853	6.964441594	-1.333742367	0.20988844	0.747686225	-4.871641461	SUMO1 RCJMB04_2j18	Small ubiquitin-related modifier 1 (SUMO-1)
tr|Q27IP4|Q27IP4_CHICK	-0.068168028	7.803611753	-1.364001138	0.200475067	0.740895833	-4.871652368	PRKAB1	5'AMP-activated protein kinase beta-1 non-catalytic subunit
tr|A0A1L1RZ25|A0A1L1RZ25_CHICK	-0.074489857	7.997082804	-1.369739582	0.198730164	0.740202472	-4.872522176	LRRC57	Uncharacterized protein
tr|F1NR86|F1NR86_CHICK	0.145901346	7.692033661	1.360780177	0.201460065	0.741215282	-4.872890354	TIPRL	Uncharacterized protein
tr|A0A1D5P4Z5|A0A1D5P4Z5_CHICK	0.112453894	7.278025483	1.346269702	0.20594765	0.746427821	-4.873355664	PEF1	Uncharacterized protein
tr|F1NQ91|F1NQ91_CHICK	0.078611843	7.887721736	1.362214151	0.201021046	0.740895833	-4.873492798	PLEKHA5	Uncharacterized protein
sp|Q5ZIF8|ENSA_CHICK	-0.124497348	7.68410812	-1.361987306	0.201090443	0.740895833	-4.873972081	ENSA RCJMB04_26n22	Alpha-endosulfine
tr|A0A1D5PF77|A0A1D5PF77_CHICK	-0.120813121	7.680275289	-1.360577376	0.201522218	0.741215282	-4.874167679	AHCYL2	AdoHcyase_NAD domain-containing protein
tr|A0A452J815|A0A452J815_CHICK	-0.139583824	7.649551896	-1.356565562	0.202755025	0.743204424	-4.876287689	PCBD1	Pterin-4-alpha-carbinolamine dehydratase
sp|P01005|IOVO_CHICK	0.69794734	7.903201152	1.362851356	0.200826218	0.740895833	-4.877543346	NA	Ovomucoid (Allergen Gal d I) (allergen Gal d 1)
tr|F1P1G7|F1P1G7_CHICK	-0.063441227	7.362772842	-1.343264232	0.206887453	0.747686225	-4.879448877	HTATSF1	Uncharacterized protein
tr|A0A3Q2U968|A0A3Q2U968_CHICK	0.084886079	6.878205149	1.317297001	0.215156303	0.749778591	-4.880198249	ITGAD	VWFA domain-containing protein
sp|Q5ZMD1|1433T_CHICK	-0.07341691	8.702570702	-1.362724466	0.200865003	0.740895833	-4.880579861	YWHAQ RCJMB04_2i3	14-3-3 protein theta
tr|A0A1D5P8Z3|A0A1D5P8Z3_CHICK	0.080833734	8.181102243	1.363113688	0.200746055	0.740895833	-4.883352286	NBEAL1	Uncharacterized protein
tr|Q5ZIL3|Q5ZIL3_CHICK	0.064552553	7.778121761	1.35215059	0.204118974	0.745923694	-4.883689456	UBE2K RCJMB04_25e17	Uncharacterized protein
tr|E1C330|E1C330_CHICK	0.075203402	7.25491263	1.334827292	0.209544696	0.747686225	-4.884658928	RB1CC1	ATG11 domain-containing protein
tr|F1NYA9|F1NYA9_CHICK	0.073843415	8.277010263	1.363062804	0.200761602	0.740895833	-4.885548194	EEF1B2	Uncharacterized protein
tr|E1C2C5|E1C2C5_CHICK	-0.067318392	7.105066347	-1.327130492	0.211993427	0.749509729	-4.887151251	PIK3R2	Uncharacterized protein
sp|Q5ZJJ2|RFA1_CHICK	0.090623604	7.713084856	1.347742148	0.205488516	0.746425301	-4.887568862	RPA1 RCJMB04_17l6	Replication protein A 70 kDa DNA-binding subunit (RP-A p70) (Replication factor A protein 1) (RF-A protein 1)
sp|P43347|TCTP_CHICK	-0.068403053	8.303309852	-1.364952948	0.200184766	0.740895833	-4.88847432	TPT1	Translationally-controlled tumor protein homolog (TCTP) (p23) (pCHK23)
tr|A0A1D5PUD5|A0A1D5PUD5_CHICK	-0.080091066	7.440176877	-1.339138737	0.208183278	0.747686225	-4.889501864	NUP88	Uncharacterized protein
tr|E1BV28|E1BV28_CHICK	0.203209577	7.325952549	1.325289179	0.212582733	0.749778591	-4.889921727	UXS1	Uncharacterized protein
tr|A0A3Q2TZB5|A0A3Q2TZB5_CHICK	0.077493429	7.924962151	1.349158404	0.205047707	0.745923694	-4.890295521	CCDC88C	Calponin-homology (CH) domain-containing protein
tr|Q5F327|Q5F327_CHICK	0.075395605	7.364547741	1.332629498	0.210241522	0.747686225	-4.890544899	PPP1R2 RCJMB04_39g7	Uncharacterized protein
tr|F1N845|F1N845_CHICK	-0.120112954	7.568147319	-1.342101864	0.207251875	0.747686225	-4.890846686	C1H12ORF57	Uncharacterized protein
tr|E1C7J8|E1C7J8_CHICK	-0.094339065	7.046138328	-1.319196593	0.214542297	0.749778591	-4.892221531	ATP23	Mitochondrial inner membrane protease ATP23 (EC 3.4.24.-)
sp|Q5ZMR3|PCMD1_CHICK	0.131467904	7.346644655	1.327553875	0.211858116	0.749509729	-4.892798024	PCMTD1 RCJMB04_1g9	Protein-L-isoaspartate O-methyltransferase domain-containing protein 1
tr|E1C4A3|E1C4A3_CHICK	0.127656558	7.152620067	1.320760399	0.214037913	0.749778591	-4.896466276	NA	WH2 domain-containing protein
tr|A0A1D5PL17|A0A1D5PL17_CHICK	-0.081378295	8.080691788	-1.347277209	0.2056334	0.746425301	-4.897723899	PARP4	Poly [ADP-ribose] polymerase (PARP) (EC 2.4.2.-)
tr|E1BXG0|E1BXG0_CHICK	0.067368038	8.216907341	1.351417956	0.204346049	0.745923694	-4.898116001	PPIH	Peptidyl-prolyl cis-trans isomerase (PPIase) (EC 5.2.1.8)
tr|A0A1D5P0D2|A0A1D5P0D2_CHICK	0.077914075	7.583827025	1.33676308	0.208932526	0.747686225	-4.898121389	C33H12orf10	Uncharacterized protein
tr|A0A3Q3B2E3|A0A3Q3B2E3_CHICK	-0.155534233	7.609707102	-1.336721676	0.208945604	0.747686225	-4.898672727	PDE1C	Phosphodiesterase (EC 3.1.4.-)
tr|A0A1L1RV30|A0A1L1RV30_CHICK	-0.083218719	7.442423221	-1.327846567	0.211764615	0.749509729	-4.898868984	SDF2L1	Uncharacterized protein
tr|F1P5I8|F1P5I8_CHICK	-0.107182597	8.118600092	-1.349788171	0.204851945	0.745923694	-4.89919901	ACBD3	Uncharacterized protein
sp|Q5ZHQ6|ACBD5_CHICK	-0.060409287	7.476242232	-1.329299943	0.211300835	0.749509729	-4.89971044	ACBD5 RCJMB04_34h15	Acyl-CoA-binding domain-containing protein 5
tr|A0A1D5PU94|A0A1D5PU94_CHICK	-0.249208468	9.040904481	-1.299573582	0.220955061	0.749781155	-4.899873775	C4A	Uncharacterized protein
tr|A1IIE6|A1IIE6_CHICK	0.099097098	6.75590422	1.292980106	0.223144787	0.751154888	-4.902008181	GTF2A1	General transcription facter IIA subunit 1 variant 1
tr|A0A3Q2UPC8|A0A3Q2UPC8_CHICK	0.15642794	6.89945788	1.298686387	0.221248673	0.750184926	-4.902404663	FLNA	Uncharacterized protein
tr|F1NE50|F1NE50_CHICK	0.096220687	6.979894451	1.302103177	0.22011966	0.749781155	-4.902897575	EARS2	Probable glutamate--tRNA ligase, mitochondrial
tr|F1NRQ6|F1NRQ6_CHICK	-0.108650161	6.606596922	-1.283629153	0.226280702	0.752983654	-4.903151117	GK	Uncharacterized protein
tr|A0A1D5PD32|A0A1D5PD32_CHICK	0.072427214	8.753314105	1.337163415	0.208806109	0.747686225	-4.904686045	DDX17	Uncharacterized protein
tr|F1NZ04|F1NZ04_CHICK	0.077638649	8.316733051	1.347003591	0.205718705	0.746425301	-4.905686039	BIN1	Uncharacterized protein
tr|A0A1D5PET4|A0A1D5PET4_CHICK	-0.061243008	7.344040184	-1.320182749	0.214224112	0.749778591	-4.905717097	CPEB4	Uncharacterized protein
tr|A3R0S3|A3R0S3_CHICK	-0.078799625	7.97835638	-1.335654117	0.20928304	0.747686225	-4.905934292	GRB2	Growth factor receptor-bound protein 2
tr|A0A3Q2UAE9|A0A3Q2UAE9_CHICK	-0.181860107	7.069350492	-1.311672361	0.216982853	0.749778591	-4.906203974	EVI5	Rab-GAP TBC domain-containing protein
tr|Q98TH5|Q98TH5_CHICK	0.062972847	8.494895965	1.349120279	0.205059563	0.745923694	-4.906248374	cRPS11 RPS11	Ribosomal protein S11
sp|Q5ZK14|DDA1_CHICK	0.131936577	7.307844869	1.31423953	0.216147611	0.749778591	-4.907265415	DDA1 RCJMB04_13o6	DET1- and DDB1-associated protein 1
sp|P27003|S10AA_CHICK	-0.088211852	7.899620492	-1.333511848	0.209961537	0.747686225	-4.907689787	S100A10	Protein S100-A10 (Calpactin I light chain) (Calpactin-1 light chain) (Cellular ligand of annexin II) (S100 calcium-binding protein A10) (p10 protein) (p11)
tr|F1NE97|F1NE97_CHICK	-0.089236976	8.659077947	-1.339255595	0.20814648	0.747686225	-4.909281134	NUDC	Nuclear migration protein nudC
tr|F1NTR0|F1NTR0_CHICK	0.176118351	7.555903701	1.321358334	0.213845316	0.749778591	-4.909686576	MLYCD	Uncharacterized protein
tr|E1C810|E1C810_CHICK	0.127748395	7.247064873	1.311636529	0.21699453	0.749778591	-4.910698337	RPL37	Ribosomal protein L37
tr|F1NKQ3|F1NKQ3_CHICK	-0.091793593	7.515456599	-1.321971646	0.213647914	0.749778591	-4.91109569	ZBTB20	Uncharacterized protein
tr|A0A1D5PIU8|A0A1D5PIU8_CHICK	0.095561096	8.672423257	1.342458296	0.207140071	0.747686225	-4.911188985	LRBA	Uncharacterized protein
tr|E1BW50|E1BW50_CHICK	0.088553029	8.190585337	1.338095748	0.208511947	0.747686225	-4.911484892	CTNNBL1	DUF1716 domain-containing protein
tr|A0A3Q2U5W6|A0A3Q2U5W6_CHICK	-0.097882141	8.098697452	-1.338395612	0.208417409	0.747686225	-4.911492404	LOC107050955	SH3 domain-containing protein
tr|F1NCS2|F1NCS2_CHICK	0.115923719	7.695314039	1.32376889	0.213070316	0.749778591	-4.912908016	EWSR1	Uncharacterized protein
tr|F1P4D1|F1P4D1_CHICK	-0.102566622	7.123883384	-1.306482289	0.218679582	0.749781155	-4.913304997	SLC30A7	Zinc transporter 7
tr|A0A1D5PUK4|A0A1D5PUK4_CHICK	-0.167054255	6.687363579	-1.280597771	0.22730499	0.754638514	-4.91362127	ADPRHL	Uncharacterized protein
tr|A0A1D5P9T4|A0A1D5P9T4_CHICK	0.086935936	8.324055257	1.340091015	0.20788357	0.747686225	-4.913796523	UNC45A	TPR_REGION domain-containing protein
tr|A0A1L1RPR3|A0A1L1RPR3_CHICK	0.104919042	7.187319392	1.302865291	0.219868479	0.749781155	-4.913808676	NA	WD repeat domain 13
tr|A0A1D5NZN9|A0A1D5NZN9_CHICK	0.075081332	6.95476299	1.292293145	0.223373948	0.751154888	-4.913858061	NOS1AP	PID domain-containing protein
tr|A0A1D5PR40|A0A1D5PR40_CHICK	-0.091799989	8.058909898	-1.33317238	0.210069219	0.747686225	-4.913938592	LOC107049046 RPL17	Uncharacterized protein
tr|A0A1D5PHB1|A0A1D5PHB1_CHICK	0.082604286	6.989181311	1.293974699	0.222813344	0.751154888	-4.914684422	NA	HEXIM P-TEFb complex subunit 1
tr|F1NC65|F1NC65_CHICK	0.119893252	8.075997729	1.327487774	0.211879237	0.749509729	-4.916934851	PRKAR2B	Uncharacterized protein
tr|A0A1D5PXN7|A0A1D5PXN7_CHICK	-0.096606918	8.190148204	-1.334693822	0.209586959	0.747686225	-4.920717681	PDXDC1	Uncharacterized protein
tr|F1NIP5|F1NIP5_CHICK	0.064331727	8.201995704	1.331097415	0.210728414	0.748172948	-4.920863937	PRPS1	Pribosyltran_N domain-containing protein
tr|A0A1D5P1J7|A0A1D5P1J7_CHICK	-0.087140191	7.434020807	-1.30787895	0.218221919	0.749781155	-4.921700429	ATP5MF	Uncharacterized protein
tr|E1C7A7|E1C7A7_CHICK	-0.198231984	8.870850168	-1.302473809	0.219997476	0.749781155	-4.921967816	VTN	SMB domain-containing protein
tr|A0A3Q2TWX7|A0A3Q2TWX7_CHICK	0.093081436	7.340236218	1.301979671	0.220160387	0.749781155	-4.922577277	NA	Fibronectin type-III domain-containing protein
tr|F1NPH4|F1NPH4_CHICK	-0.086074671	7.541294069	-1.311949847	0.216892444	0.749778591	-4.923582533	VPS26B	Uncharacterized protein
tr|F1NRQ2|F1NRQ2_CHICK	-0.124798622	7.798396257	-1.317260068	0.215168255	0.749778591	-4.923854488	LOC107057310	Uncharacterized protein
tr|F1P4I3|F1P4I3_CHICK	0.063505363	7.721021155	1.313917199	0.216252338	0.749778591	-4.925494735	VAMP3	V-SNARE coiled-coil homology domain-containing protein
tr|Q5ZLW7|Q5ZLW7_CHICK	0.079370174	8.230514249	1.326090221	0.212326196	0.749509729	-4.925687544	LUC7L2 RCJMB04_4j8	Uncharacterized protein
sp|P00698|LYSC_CHICK	0.493800993	7.844051375	1.313958886	0.216238791	0.749778591	-4.926247263	LYZ	Lysozyme C (EC 3.2.1.17) (1,4-beta-N-acetylmuramidase C) (Allergen Gal d IV) (allergen Gal d 4)
tr|A0A1D5NZ06|A0A1D5NZ06_CHICK	-0.089602525	7.211600076	-1.295990051	0.222142974	0.751154888	-4.926843426	RPS27	40S ribosomal protein S27
sp|Q9W719|HPRT_CHICK	0.101270442	7.408642973	1.301970303	0.220163477	0.749781155	-4.927455213	HPRT1 HPRT	Hypoxanthine-guanine phosphoribosyltransferase (HGPRT) (HGPRTase) (EC 2.4.2.8)
tr|A0A3Q2UNB9|A0A3Q2UNB9_CHICK	-0.098328917	6.252715291	-1.234266886	0.243434291	0.75529391	-4.928355115	LETMD1	Letm1 RBD domain-containing protein
tr|F1NZ07|F1NZ07_CHICK	-0.070263497	7.171010254	-1.290994194	0.223807788	0.751154888	-4.928961763	ZFYVE21	FYVE-type domain-containing protein
tr|F1P310|F1P310_CHICK	0.064425093	8.005584948	1.317435762	0.215111402	0.749778591	-4.929115972	COQ9	COQ9 domain-containing protein
sp|P98157|LRP1_CHICK	0.081595611	8.649909897	1.324134899	0.212952847	0.749778591	-4.929273401	LRP1	Low-density lipoprotein receptor-related protein 1 (LRP-1) (Alpha-2-macroglobulin receptor) (A2MR)
tr|A0A1D5PJE1|A0A1D5PJE1_CHICK	0.069543726	7.66195495	1.30545785	0.219015775	0.749781155	-4.930140815	EPB41L3	FERM domain-containing protein
tr|F1NWT4|F1NWT4_CHICK	-0.100170702	7.873045731	-1.312529658	0.216703632	0.749778591	-4.931502974	CARMIL1	Uncharacterized protein
tr|H9L074|H9L074_CHICK	0.126379994	7.210340715	1.284961711	0.225831631	0.752071852	-4.931594653	TPM3	Uncharacterized protein
tr|F1NF19|F1NF19_CHICK	-0.094546927	8.335773592	-1.326224134	0.212283335	0.749509729	-4.931596368	FMR1	Uncharacterized protein
tr|E1C2N5|E1C2N5_CHICK	0.188851212	7.798420347	1.308348707	0.218068164	0.749781155	-4.931598049	TEKT4	Uncharacterized protein
tr|A0A1D5PWV5|A0A1D5PWV5_CHICK	0.094609638	6.467401975	1.248427302	0.238409419	0.75529391	-4.93345956	UBL5	Ubiquitin-like domain-containing protein
tr|A0A3Q2U7Q1|A0A3Q2U7Q1_CHICK	0.103465716	6.97808307	1.275655525	0.228983051	0.75529391	-4.933654469	NA	Uncharacterized protein
tr|E1C6A9|E1C6A9_CHICK	-0.057648085	7.948986474	-1.311622481	0.216999108	0.749778591	-4.933976112	CDC5L	Uncharacterized protein
tr|F1NLC7|F1NLC7_CHICK	-0.075405936	7.874700855	-1.308842307	0.217906702	0.749781155	-4.934186577	TXNDC12	Thioredoxin domain-containing protein
tr|A0A1D5PNG4|A0A1D5PNG4_CHICK	0.081668322	7.787065719	1.304843984	0.219217432	0.749781155	-4.934858555	WASHC5	Uncharacterized protein
tr|A0A3Q2UB78|A0A3Q2UB78_CHICK	0.127027943	7.367246236	1.293100402	0.223104677	0.751154888	-4.935121084	NA	Uncharacterized protein
tr|F1NIY9|F1NIY9_CHICK	0.067216531	7.844114	1.306072284	0.218814083	0.749781155	-4.935545772	RALGAPB	Rap-GAP domain-containing protein
tr|A0A1D5PAE0|A0A1D5PAE0_CHICK	-0.088035591	7.88453643	-1.308377048	0.218058891	0.749781155	-4.935561122	ENG	ZP domain-containing protein
tr|H9L0D7|H9L0D7_CHICK	0.079617017	8.088739651	1.310408692	0.217394969	0.749781155	-4.937698138	WASF2	WH2 domain-containing protein
tr|A0A3Q3AA34|A0A3Q3AA34_CHICK	-0.066944803	8.594510831	-1.316290503	0.21548222	0.749778591	-4.938265384	EIF4G1	Uncharacterized protein
tr|Q5ZIA3|Q5ZIA3_CHICK	-0.05936099	7.876229192	-1.304023375	0.219487244	0.749781155	-4.938854287	SNX3 RCJMB04_28m8	PX domain-containing protein
tr|A0A1L1RQE4|A0A1L1RQE4_CHICK	0.106209949	6.759591963	1.257312978	0.235299287	0.75529391	-4.939949201	RGS10	RGS domain-containing protein
tr|A0A1D5NWN5|A0A1D5NWN5_CHICK	0.081274383	7.801498742	1.300781751	0.220555738	0.749781155	-4.940089027	SIRT2	Deacetylase sirtuin-type domain-containing protein
tr|H9L017|H9L017_CHICK	0.121788908	5.620568767	1.180347652	0.263349455	0.758518166	-4.940226457	OTUD7B	OTU domain-containing protein
tr|A0A1L1RR29|A0A1L1RR29_CHICK	0.103253177	7.391588958	1.285464431	0.225662404	0.752071852	-4.940628041	SLIRP	RRM domain-containing protein
tr|F1NR84|F1NR84_CHICK	-0.058421049	8.214380377	-1.315605997	0.215704104	0.749778591	-4.940703109	KIAA1217	AIP3 domain-containing protein
tr|A0A1D5PNM0|A0A1D5PNM0_CHICK	-0.132349421	7.59921647	-1.295134589	0.222427326	0.751154888	-4.940915635	NDUFB9	Uncharacterized protein
tr|A0A1D5PMH0|A0A1D5PMH0_CHICK	-0.079429386	7.812356752	-1.302635815	0.219944086	0.749781155	-4.94096877	VPS45	Uncharacterized protein
tr|F1NCE1|F1NCE1_CHICK	-0.064417942	8.257406565	-1.317917581	0.214955554	0.749778591	-4.941709191	EIF3D EIF3S7	Eukaryotic translation initiation factor 3 subunit D (eIF3d) (Eukaryotic translation initiation factor 3 subunit 7)
tr|A0A1D5P6N1|A0A1D5P6N1_CHICK	0.064128467	7.141227053	1.27741723	0.228383739	0.75529391	-4.941985994	WDR43	WD_REPEATS_REGION domain-containing protein
tr|A0A1D5P3K4|A0A1D5P3K4_CHICK	-0.078234354	8.311171959	-1.317144591	0.215205629	0.749778591	-4.942312661	NDUFA8	NADH dehydrogenase [ubiquinone] 1 alpha subcomplex subunit 8
tr|A0A1D5P3H0|A0A1D5P3H0_CHICK	-0.068584706	7.368912585	-1.287271612	0.225054921	0.752071852	-4.942823675	MPHOSPH6	Uncharacterized protein
tr|F1NRW5|F1NRW5_CHICK	0.093935076	7.576432473	1.291943678	0.2234906	0.751154888	-4.942829707	NUP85	Nuclear pore complex protein Nup85
tr|A0A1D5P8Q8|A0A1D5P8Q8_CHICK	-0.060363955	8.228907281	-1.313785437	0.216295159	0.749778591	-4.943153211	VWA8	Uncharacterized protein
tr|A0A3Q2UF08|A0A3Q2UF08_CHICK	0.096625892	7.161822024	1.277344838	0.22840834	0.75529391	-4.943880496	HDGFL2	PWWP domain-containing protein
tr|H9KYX6|H9KYX6_CHICK	0.090501878	8.527153578	1.311267996	0.217114657	0.749778591	-4.946995869	SELENBP1	Uncharacterized protein
tr|F1NC48|F1NC48_CHICK	-0.074875613	7.193673656	-1.275205105	0.229136485	0.75529391	-4.947745199	C26H6ORF125	Uncharacterized protein
tr|E1BTS5|E1BTS5_CHICK	-0.110046215	8.017377291	-1.299718688	0.220907069	0.749781155	-4.948560451	STXBP3	Uncharacterized protein
tr|A0A3Q3ATP8|A0A3Q3ATP8_CHICK	0.113561723	6.552542179	1.226753442	0.246134844	0.75529391	-4.948583456	RMDN2	Uncharacterized protein
tr|A0A1L1RRY6|A0A1L1RRY6_CHICK	0.074160814	7.832945086	1.293270014	0.223048134	0.751154888	-4.949833111	THUMPD3	THUMP domain-containing protein
tr|Q6VN51|Q6VN51_CHICK	0.101313367	6.484509967	1.222995976	0.247494374	0.75529391	-4.950307201	PPP3R1 RCJMB04_23k16	Protein phospatase 3 regulatory subunit B alpha isoform type 1
tr|F1N8X2|F1N8X2_CHICK	0.074354288	7.564159817	1.286146477	0.225432978	0.752071852	-4.950768217	LMINA	Uncharacterized protein
sp|Q5ZL13|NUD19_CHICK	0.076537443	7.27828332	1.273114575	0.22984971	0.75529391	-4.952008619	NUDT19 RCJMB04_8e7	Nucleoside diphosphate-linked moiety X motif 19 (Nudix motif 19) (EC 3.6.1.-)
tr|A0A3Q2U3I1|A0A3Q2U3I1_CHICK	0.091834173	7.675633835	1.288418163	0.224670202	0.752071852	-4.952104756	EPN2	ENTH domain-containing protein
tr|E1BYW9|E1BYW9_CHICK	0.105767057	7.941711111	1.291117965	0.22376642	0.751154888	-4.953109279	PSMB3	Proteasome subunit beta (EC 3.4.25.1)
tr|O57389|O57389_CHICK	0.146463086	7.988346998	1.29179759	0.223539378	0.751154888	-4.955582722	CNP	2',3'-cyclic-nucleotide 3'-phosphodiesterase (CNP) (CNPase) (EC 3.1.4.37)
sp|Q9W770|SPON1_CHICK	-0.124470818	8.298946756	-1.300408269	0.220679118	0.749781155	-4.956292378	SPON1	Spondin-1 (F-spondin)
tr|A0A3Q2TXM3|A0A3Q2TXM3_CHICK	-0.095039046	7.856446908	-1.286799094	0.225213629	0.752071852	-4.957151751	ATP5F1E	Uncharacterized protein
sp|Q90631|KTN1_CHICK	0.07961496	8.566523561	1.302643845	0.21994144	0.749781155	-4.957330278	KTN1	Kinectin
tr|A0A1D5PJ03|A0A1D5PJ03_CHICK	-0.167839832	7.109036093	-1.264509594	0.232804499	0.75529391	-4.958049861	NT5DC2	Uncharacterized protein
tr|F1P550|F1P550_CHICK	-0.086385728	6.540599929	-1.229750313	0.245054813	0.75529391	-4.958344543	DPH6	Diphthami_syn_2 domain-containing protein
tr|Q5ZJT7|Q5ZJT7_CHICK	-0.066004652	8.503759051	-1.301263915	0.220396539	0.749781155	-4.959221297	ELOC RCJMB04_15n2	Skp1_POZ domain-containing protein
tr|E1BZ75|E1BZ75_CHICK	0.085116962	5.914548781	1.182243839	0.262627837	0.758518166	-4.959737966	LSM8	U6 snRNA-associated Sm-like protein LSm8
tr|A0A3Q2UN36|A0A3Q2UN36_CHICK	0.069153299	7.632049127	1.277679086	0.228294767	0.75529391	-4.960799135	SEMA4B	Uncharacterized protein
tr|A0A3Q2U403|A0A3Q2U403_CHICK	-0.083684696	8.535591026	-1.297719816	0.221568919	0.750678292	-4.961894281	PGAM5	Uncharacterized protein
tr|E1BWU6|E1BWU6_CHICK	0.085278873	7.533392888	1.267090714	0.23191497	0.75529391	-4.962879287	PLXNB3	Sema domain-containing protein
tr|A0A1D5PL72|A0A1D5PL72_CHICK	0.076210602	6.793340826	1.233062175	0.24386569	0.75529391	-4.96506468	VCPIP1	OTU domain-containing protein
tr|A0A3Q2U9M9|A0A3Q2U9M9_CHICK	-0.0735717	8.594937445	-1.289738487	0.22422784	0.751977205	-4.966822182	GOLGA3	Uncharacterized protein
sp|O13113|DAD1_CHICK	0.071196005	7.415450162	1.260676236	0.234130692	0.75529391	-4.967118782	DAD1	Dolichyl-diphosphooligosaccharide--protein glycosyltransferase subunit DAD1 (Oligosaccharyl transferase subunit DAD1) (Defender against cell death 1) (DAD-1)
tr|E1BRX4|E1BRX4_CHICK	-0.122130091	7.761606377	-1.27584691	0.228917882	0.75529391	-4.967294193	SFXN5	Sidoreflexin
tr|E1C115|E1C115_CHICK	-0.067262356	7.345792582	-1.259841488	0.234420294	0.75529391	-4.968739681	EIF4EBP1	Uncharacterized protein
tr|F1NEG1|F1NEG1_CHICK	0.080299842	8.043303783	1.280783699	0.227242057	0.754638514	-4.969624476	RAD50	Zinc-hook domain-containing protein
tr|A0A1L1RMP5|A0A1L1RMP5_CHICK	0.088779175	7.095585463	1.248554629	0.238364619	0.75529391	-4.969804103	PARP9	Uncharacterized protein
tr|A0A1L1RQQ0|A0A1L1RQQ0_CHICK	0.103916077	8.414765537	1.292880244	0.223178087	0.751154888	-4.969828919	ENO1	Alpha-enolase
tr|A0A1L1RZJ6|A0A1L1RZJ6_CHICK	-0.083080012	7.432082962	-1.265504828	0.232461185	0.75529391	-4.970024033	ATP5A1W	ATP synthase subunit alpha
tr|E1BXU3|E1BXU3_CHICK	0.099228519	7.161826396	1.254606675	0.236243041	0.75529391	-4.970056894	ROPN1L	Uncharacterized protein
tr|F1P0A1|F1P0A1_CHICK	-0.1444887	8.169053566	-1.287807498	0.22487504	0.752071852	-4.970183593	XPNPEP1	Uncharacterized protein
tr|F1NGM1|F1NGM1_CHICK	0.074357253	7.778965796	1.271491258	0.230404781	0.75529391	-4.970675691	MTMR1	Uncharacterized protein
sp|O73888|HPGDS_CHICK	0.354750933	7.155773131	1.241363088	0.240905625	0.75529391	-4.971469096	HPGDS GSTS PGDS PTGDS2	Hematopoietic prostaglandin D synthase (H-PGDS) (EC 5.3.99.2) (GST class-sigma) (Glutathione S-transferase) (EC 2.5.1.18) (Glutathione-dependent PGD synthase) (Glutathione-requiring prostaglandin D synthase) (Prostaglandin-H2 D-isomerase)
sp|Q5ZMP6|AP2M1_CHICK	-0.076297334	8.570570777	-1.285860505	0.22552915	0.752071852	-4.972711526	AP2M1 RCJMB04_1h23	AP-2 complex subunit mu (AP-2 mu chain) (Clathrin assembly protein complex 2 mu medium chain) (Clathrin coat assembly protein AP50) (Clathrin coat-associated protein AP50) (HA2 50 kDa subunit) (Mu2-adaptin) (Plasma membrane adaptor AP-2 50 kDa protein)
tr|E1BRT4|E1BRT4_CHICK	0.103500136	7.376469124	1.256071387	0.23573188	0.75529391	-4.973065019	ROMO1	Uncharacterized protein
tr|F1P2A1|F1P2A1_CHICK	0.071785211	7.680102877	1.267518055	0.231767962	0.75529391	-4.973728274	ATOX1	HMA domain-containing protein
tr|A0A1D5NYZ4|A0A1D5NYZ4_CHICK	0.084613008	6.819173527	1.225052521	0.24674953	0.75529391	-4.973950658	EFCAB5	Uncharacterized protein
tr|A0A1L1RR51|A0A1L1RR51_CHICK	0.070885105	8.019160631	1.271250806	0.230487092	0.75529391	-4.977429729	KLC1	Uncharacterized protein
tr|A0A1D5P6S9|A0A1D5P6S9_CHICK	-0.08332827	7.584579297	-1.257324718	0.235295199	0.75529391	-4.978133867	FAM234A	Uncharacterized protein
tr|F1NI13|F1NI13_CHICK	-0.069913204	7.986751576	-1.271442443	0.230421489	0.75529391	-4.97849574	SYAP1	BSD domain-containing protein
tr|Q5ZK23|Q5ZK23_CHICK	-0.075309596	7.704345612	-1.263251728	0.233238999	0.75529391	-4.978613956	GLRX5 RCJMB04_13k21	Glutaredoxin domain-containing protein
tr|F1P2D2|F1P2D2_CHICK	-0.10919563	8.483419908	-1.278294526	0.228085769	0.75529391	-4.978692837	BPNT1	Uncharacterized protein
tr|A0A1D5PLK6|A0A1D5PLK6_CHICK	0.09046554	9.002256264	1.2478044	0.238628685	0.75529391	-4.978777193	PDCD6IP	BRO1 domain-containing protein
tr|F1NSL8|F1NSL8_CHICK	0.062985656	7.374988004	1.246013595	0.239259967	0.75529391	-4.981715862	PIGS	Uncharacterized protein
tr|F6T844|F6T844_CHICK	0.084940229	7.383571347	1.248358683	0.238433566	0.75529391	-4.98209169	ZPR1	Uncharacterized protein
tr|F1N988|F1N988_CHICK	0.061728812	8.48062919	1.281149363	0.227118329	0.754638514	-4.982249695	CLUH	Clustered mitochondria protein homolog
sp|Q5ZKR5|NCBP2_CHICK	0.05991098	7.394031585	1.250289372	0.237754928	0.75529391	-4.982316981	NCBP2 CBP20 RCJMB04_9i16	Nuclear cap-binding protein subunit 2 (20 kDa nuclear cap-binding protein) (NCBP 20 kDa subunit) (CBP20)
tr|E1C3X0|E1C3X0_CHICK	0.059452181	7.712476987	1.259421891	0.234565975	0.75529391	-4.982976838	TRAPPC6B	Uncharacterized protein
tr|A0A3Q2TTL4|A0A3Q2TTL4_CHICK	0.085581231	7.141388707	1.23821781	0.242023794	0.75529391	-4.983870494	SAP30BP	Uncharacterized protein
tr|A0A1D5PHE8|A0A1D5PHE8_CHICK	-0.072158015	7.295039508	-1.245933242	0.239288324	0.75529391	-4.984112084	LEO1	Uncharacterized protein
tr|R4GGM5|R4GGM5_CHICK	-0.149991828	8.220380657	-1.27317775	0.22982813	0.75529391	-4.985165284	TMED7	GOLD domain-containing protein
tr|A0A1D5P6W8|A0A1D5P6W8_CHICK	0.077781385	8.092842903	1.264805331	0.232702439	0.75529391	-4.986415354	KDM1A	Lysine-specific histone demethylase (EC 1.-.-.-)
tr|A0A3Q2U3V9|A0A3Q2U3V9_CHICK	-0.295519534	8.088172623	-1.267746694	0.23168934	0.75529391	-4.987057095	LOC100858647	Uncharacterized protein
tr|A0A3Q2TWK8|A0A3Q2TWK8_CHICK	0.092272669	7.245456015	1.234573932	0.243324438	0.75529391	-4.987595471	MAP2K7	Protein kinase domain-containing protein
tr|A0A1D5NUN3|A0A1D5NUN3_CHICK	-0.071000882	8.068479739	-1.263630383	0.233108132	0.75529391	-4.988344702	ACSS2	Uncharacterized protein
tr|E1C3A9|E1C3A9_CHICK	-0.079831309	8.896189249	-1.237118003	0.242415768	0.75529391	-4.988777747	HDLBP	Vigilin
tr|Q5F411|Q5F411_CHICK	0.116788278	8.475583174	1.273702127	0.229649072	0.75529391	-4.989895826	CCT5 RCJMB04_3n20	Uncharacterized protein
tr|E1C702|E1C702_CHICK	-0.07921772	7.022829246	-1.222749407	0.247583797	0.75529391	-4.991062007	NARS2	AA_TRNA_LIGASE_II domain-containing protein
tr|E1BUH7|E1BUH7_CHICK	0.083783959	7.937316757	1.255942208	0.235776926	0.75529391	-4.991212553	TMEM43	Uncharacterized protein
tr|E1C172|E1C172_CHICK	0.068868696	7.483720026	1.242485047	0.240507769	0.75529391	-4.991369792	EEF2K	Eukaryotic elongation factor 2 kinase (EC 2.7.11.20)
sp|P47826|RLA0_CHICK	0.07947952	8.228095749	1.265860715	0.232338518	0.75529391	-4.991370721	RPLP0	60S acidic ribosomal protein P0 (60S ribosomal protein L10E)
tr|A0A1D5PY32|A0A1D5PY32_CHICK	-0.129813305	8.148714371	-1.268319515	0.23149246	0.75529391	-4.992591526	SLC14A2	Urea transporter
tr|F6SU35|F6SU35_CHICK	0.067856858	8.241858754	1.264584743	0.232778561	0.75529391	-4.993309301	RPL10A	Ribosomal protein
tr|A0A1D5PVQ4|A0A1D5PVQ4_CHICK	0.10672386	7.873241112	1.252146288	0.237103694	0.75529391	-4.99365646	AK8	Uncharacterized protein
tr|A0A1D5NX08|A0A1D5NX08_CHICK	0.1565067	7.863901181	1.250859195	0.237554933	0.75529391	-4.99401913	CES1L2	Carboxylic ester hydrolase (EC 3.1.1.-)
tr|Q5ZHW3|Q5ZHW3_CHICK	0.092755062	7.804394547	1.250425069	0.237707289	0.75529391	-4.994396883	BUB3 RCJMB04_32k7	WD_REPEATS_REGION domain-containing protein
tr|E1C6P7|E1C6P7_CHICK	0.130919818	8.146130339	1.258824035	0.234773673	0.75529391	-4.994654253	SPAG6	Uncharacterized protein
sp|Q5ZHS1|ELP3_CHICK	0.119853775	6.482963078	1.178110884	0.264202696	0.759938883	-4.995330034	ELP3 RCJMB04_33o1	Elongator complex protein 3 (tRNA uridine(34) acetyltransferase) (EC 2.3.1.-)
tr|A0A3Q3A8D7|A0A3Q3A8D7_CHICK	0.344917483	8.436032651	1.262594921	0.233466138	0.75529391	-4.995407237	NDRG1	Uncharacterized protein
tr|E1C6R0|E1C6R0_CHICK	0.096375143	8.190854059	1.262347889	0.233551614	0.75529391	-4.995420741	IFT81	IFT81_CH domain-containing protein
tr|E1C008|E1C008_CHICK	0.056780421	7.149590011	1.227968792	0.245696389	0.75529391	-4.995976077	WDR37	WD_REPEATS_REGION domain-containing protein
tr|Q5XKY5|Q5XKY5_CHICK	0.093709409	8.532397209	1.265629674	0.232418147	0.75529391	-4.996395161	PURH ATIC	Aminoimidazole-4-carboxamide ribonucleotidetransformylase/IMP cyclohydrolase (Bifunctional purine biosynthesis protein PURH)
tr|A0A1D5PKI2|A0A1D5PKI2_CHICK	0.092247637	7.548361484	1.242475352	0.240511205	0.75529391	-4.996429327	CUTC	CutC domain-containing protein
sp|Q5ZMC2|MYO1G_CHICK	-0.09391292	5.672060382	-1.119120484	0.287498831	0.775326415	-4.998901308	MYO1G RCJMB04_2i22	Unconventional myosin-Ig
tr|A0A1L1RY50|A0A1L1RY50_CHICK	0.084532298	7.851348902	1.245498516	0.239441789	0.75529391	-4.999326009	LOC772071	ENTH domain-containing protein
tr|A0A3Q2U3J8|A0A3Q2U3J8_CHICK	0.062882132	6.793378442	1.198148657	0.256636449	0.755734028	-4.999523067	FRYL	Uncharacterized protein
tr|A0A1D5PBW1|A0A1D5PBW1_CHICK	0.066270135	7.975075373	1.249277982	0.238110237	0.75529391	-4.99969336	NUDCD1	CS domain-containing protein
tr|A0A1D5PCW8|A0A1D5PCW8_CHICK	-0.060165357	7.328802527	-1.227449428	0.245883681	0.75529391	-4.999934553	GCC1	GRIP domain-containing protein
tr|F1NJX8|F1NJX8_CHICK	-0.093312698	7.417338931	-1.232207422	0.244172144	0.75529391	-5.001280545	FNTA	Uncharacterized protein
tr|A0A3Q2U611|A0A3Q2U611_CHICK	0.126272853	8.347614901	1.260859	0.234067324	0.75529391	-5.002205424	RNPEP	Leuk-A4-hydro_C domain-containing protein
tr|E1BWC6|E1BWC6_CHICK	0.099632866	7.424282393	1.227436567	0.24588832	0.75529391	-5.00224869	MICU1	Uncharacterized protein
tr|Q10729|Q10729_CHICK	-0.088697628	7.904668861	-1.245283134	0.239517851	0.75529391	-5.002269862	PP1M M21 subunit PPP1R12B	Protein phosphatase 1M regulatory subunit
tr|Q5ZMN4|Q5ZMN4_CHICK	0.060850536	6.968719718	1.203777379	0.254542273	0.75529391	-5.002314798	UBR7 RCJMB04_1i22	UBR-type domain-containing protein
tr|A0A3Q2TTP1|A0A3Q2TTP1_CHICK	0.071819342	7.542823243	1.232118093	0.244204189	0.75529391	-5.00331873	PPIL2	Uncharacterized protein
tr|A0A1L1S0X6|A0A1L1S0X6_CHICK	0.065118233	6.927212175	1.20049377	0.255762287	0.75529391	-5.003854386	NECAP2	DUF1681 domain-containing protein
sp|Q5ZKU5|RAB14_CHICK	0.066959387	8.114704801	1.248077362	0.23853258	0.75529391	-5.004160743	RAB14 RCJMB04_9b24	Ras-related protein Rab-14
tr|A0A3Q2UF39|A0A3Q2UF39_CHICK	0.071241178	7.921270364	1.241372937	0.24090213	0.75529391	-5.004571778	WNK1	Protein kinase domain-containing protein
tr|A0A3Q2TZ44|A0A3Q2TZ44_CHICK	-0.100593805	7.270137534	-1.226343106	0.246283021	0.75529391	-5.004881124	SELENOW	Selenoprotein W
tr|F1NME3|F1NME3_CHICK	0.056804577	7.184074327	1.21689916	0.249713116	0.75529391	-5.005039599	LPCAT1	Uncharacterized protein
tr|E1BSP8|E1BSP8_CHICK	0.076701481	7.992489444	1.242881412	0.240367341	0.75529391	-5.005625846	SEC24D	Uncharacterized protein
tr|A0A1D5NT72|A0A1D5NT72_CHICK	0.067769787	8.00064277	1.245478398	0.239448892	0.75529391	-5.006225063	FECH	Ferrochelatase (EC 4.99.1.1)
tr|A0A3Q2TXL5|A0A3Q2TXL5_CHICK	-0.105691226	8.598482008	-1.254278644	0.236357642	0.75529391	-5.007808071	FHL1	Uncharacterized protein
tr|F1P0J0|F1P0J0_CHICK	-0.059611436	8.491797356	-1.255349022	0.235983862	0.75529391	-5.008014633	GFM1 EFG1	Elongation factor G, mitochondrial (EF-Gmt) (Elongation factor G 1, mitochondrial) (mEF-G 1) (Elongation factor G1)
tr|E1C2V3|E1C2V3_CHICK	0.17052459	8.102112342	1.243448947	0.240166385	0.75529391	-5.008015188	PKP2	Uncharacterized protein
tr|F1NMN3|F1NMN3_CHICK	-0.075441667	8.175439601	-1.251453824	0.237346377	0.75529391	-5.008210035	LACTB	Uncharacterized protein
tr|A0A3Q2TYU8|A0A3Q2TYU8_CHICK	0.121227704	7.881857461	1.236993672	0.242460112	0.75529391	-5.008327128	DRAP1	CBFD_NFYB_HMF domain-containing protein
sp|Q98SH2|AT2B1_CHICK	-0.070360972	7.47146845	-1.224829427	0.246830243	0.75529391	-5.010116929	ATP2B1 PMCA1	Plasma membrane calcium-transporting ATPase 1 (EC 7.2.2.10) (Plasma membrane calcium ATPase isoform 1) (PMCA1) (Plasma membrane calcium pump isoform 1)
tr|F1NH23|F1NH23_CHICK	0.105702878	7.007716592	1.205514248	0.253898821	0.75529391	-5.010723472	RTN1	Reticulon
tr|A0A3Q2ULN8|A0A3Q2ULN8_CHICK	0.294172688	7.328759267	1.215018873	0.250400586	0.75529391	-5.010891392	TNRC6B	Uncharacterized protein
tr|A0A1D5NWQ3|A0A1D5NWQ3_CHICK	-0.079155752	8.379409144	-1.254407424	0.236312646	0.75529391	-5.010987403	SRPRA	SRP54 domain-containing protein
tr|A0A1D5PYK0|A0A1D5PYK0_CHICK	0.084554593	8.435814018	1.254272095	0.23635993	0.75529391	-5.011322915	HSPA8	Heat shock cognate 71 kDa protein
tr|C7G537|C7G537_CHICK	-0.0936538	8.364134274	-1.25285404	0.23685586	0.75529391	-5.012015267	COTL1	ADF actin binding protein
tr|E1BQW2|E1BQW2_CHICK	-0.097078913	7.400113807	-1.217678781	0.249428514	0.75529391	-5.012127042	RMND1	DUF155 domain-containing protein
tr|A0A3Q2U257|A0A3Q2U257_CHICK	0.081431905	6.69875326	1.181272376	0.262997344	0.758518166	-5.012424472	NA	CHDCT2 domain-containing protein
tr|F1NPF7|F1NPF7_CHICK	0.120979761	7.480642084	1.222373338	0.247720237	0.75529391	-5.012547638	FERMT1	PH domain-containing protein
tr|E1BTG1|E1BTG1_CHICK	0.074107105	7.455853538	1.221118495	0.248175935	0.75529391	-5.012805023	RPL12	Uncharacterized protein
tr|A0A1D5P1T4|A0A1D5P1T4_CHICK	0.108499878	7.439629836	1.220286268	0.24847853	0.75529391	-5.012849184	BTAF1	Uncharacterized protein
tr|Q5ZL83|Q5ZL83_CHICK	-0.065514238	8.798071519	-1.226203938	0.246333292	0.75529391	-5.012921879	SUCLG1 RCJMB04_7e3	Succinate--CoA ligase [ADP/GDP-forming] subunit alpha, mitochondrial (EC 6.2.1.4) (EC 6.2.1.5) (Succinyl-CoA synthetase subunit alpha) (SCS-alpha)
tr|A0A3Q2UIZ6|A0A3Q2UIZ6_CHICK	0.150823145	7.052616167	1.201698017	0.255314315	0.75529391	-5.013190584	NA	DHC_N1 domain-containing protein
tr|E1C168|E1C168_CHICK	0.086090308	7.746097351	1.230136833	0.244915793	0.75529391	-5.013395463	IFT88	Uncharacterized protein
tr|A0A1L1RLR2|A0A1L1RLR2_CHICK	0.068272886	8.507249012	1.248891194	0.238246232	0.75529391	-5.014831565	IST1	Uncharacterized protein
sp|P08106|HSP70_CHICK	0.074444781	8.279758042	1.243469706	0.240159037	0.75529391	-5.014857331	NA	Heat shock 70 kDa protein (HSP70)
tr|A0A1D5P0Z2|A0A1D5P0Z2_CHICK	0.15472271	8.085847811	1.239106546	0.24170742	0.75529391	-5.015773401	NA	Uncharacterized protein
tr|E1BRR6|E1BRR6_CHICK	0.080563342	7.94748447	1.233773792	0.243610791	0.75529391	-5.017421301	SCARB2	Uncharacterized protein
tr|A0A1D5P5I5|A0A1D5P5I5_CHICK	0.149620962	7.739778055	1.226332396	0.246286889	0.75529391	-5.018311047	ACPP	Uncharacterized protein
tr|A0A1D5NTR1|A0A1D5NTR1_CHICK	0.062652466	7.558382644	1.217945042	0.249331375	0.75529391	-5.020172571	CCDC6	Uncharacterized protein
tr|F1NBN1|F1NBN1_CHICK	0.05985291	8.047738221	1.232484149	0.244072896	0.75529391	-5.020534143	SEC61A1	Plug_translocon domain-containing protein
tr|R4GGQ4|R4GGQ4_CHICK	-0.073052742	8.004284575	-1.230935398	0.244628775	0.75529391	-5.020849272	TIMM13	zf-Tim10_DDP domain-containing protein
tr|F1NG10|F1NG10_CHICK	0.07124446	7.980969248	1.228323719	0.245568463	0.75529391	-5.021011228	ACTR10	Uncharacterized protein
tr|A0A3Q3AZ50|A0A3Q3AZ50_CHICK	-0.056958735	8.010452603	-1.230550375	0.244767125	0.75529391	-5.022614707	LSM14A	Uncharacterized protein
tr|A0A1L1RNU2|A0A1L1RNU2_CHICK	0.084626371	7.296451262	1.205380746	0.253948233	0.75529391	-5.02307492	RPL31	Uncharacterized protein
tr|A0A3Q3AB26|A0A3Q3AB26_CHICK	-0.082013204	8.079340484	-1.2304351	0.244808559	0.75529391	-5.023600227	FUBP3	Uncharacterized protein
tr|E1C9H5|E1C9H5_CHICK	-0.082061685	7.818935306	-1.222831697	0.24755395	0.75529391	-5.024165711	AADAT	Aminotran_1_2 domain-containing protein
tr|F1NAA5|F1NAA5_CHICK	0.06009035	7.776234669	1.220751081	0.24830949	0.75529391	-5.024260499	PGM2L1	Uncharacterized protein
tr|A0A3Q2U2C6|A0A3Q2U2C6_CHICK	-0.059696867	7.204790897	-1.201507089	0.255385297	0.75529391	-5.024789228	NA	Uncharacterized protein
tr|A0A1D5PPF8|A0A1D5PPF8_CHICK	0.052018926	8.69030156	1.232772158	0.243969635	0.75529391	-5.024855129	HSPA4	Uncharacterized protein
tr|F1NEN7|F1NEN7_CHICK	0.091680981	7.220002055	1.201235948	0.255486128	0.75529391	-5.024931889	COQ4	Ubiquinone biosynthesis protein COQ4 homolog, mitochondrial (Coenzyme Q biosynthesis protein 4 homolog)
tr|Q5ZLX3|Q5ZLX3_CHICK	0.097902778	7.04073458	1.189501155	0.259880398	0.757262336	-5.026137664	RBBP5 RCJMB04_4i19	WD_REPEATS_REGION domain-containing protein
tr|E1BTY1|E1BTY1_CHICK	0.077291497	7.147353982	1.195955525	0.257456104	0.75651944	-5.026358478	TRAF2	TNF receptor-associated factor (EC 2.3.2.27)
tr|F1NDZ7|F1NDZ7_CHICK	0.067098081	7.09515911	1.189282975	0.259962663	0.757262336	-5.027112482	FBXO21	YccV-like domain-containing protein
tr|Q5ZKI1|Q5ZKI1_CHICK	0.133952236	8.241872645	1.230355784	0.244837071	0.75529391	-5.027307725	CLIC2 RCJMB04_10k5	Chloride intracellular channel protein
tr|F1NC47|F1NC47_CHICK	-0.068262149	7.819369756	-1.219186677	0.24887879	0.75529391	-5.027337859	BNIP1	Uncharacterized protein
tr|Q5ZLP5|Q5ZLP5_CHICK	0.065118067	8.325579981	1.235576429	0.242966048	0.75529391	-5.027984581	SARNP RCJMB04_3i4 RCJMB04_5e24	SAP domain-containing protein
tr|A0A1D5PGI3|A0A1D5PGI3_CHICK	0.063961497	7.980129129	1.221734782	0.247952046	0.75529391	-5.028487141	SFXN1	Sidoreflexin
sp|O73895|TPSN_CHICK	0.156800903	7.205424544	1.192239039	0.258849834	0.757262336	-5.029477548	TAPBP B-TAPBPL	Tapasin (TPN) (TPSN) (TAP-associated protein) (TAP-binding protein)
tr|F1NAQ8|F1NAQ8_CHICK	0.053699231	7.862296461	1.21743765	0.249516512	0.75529391	-5.029582473	GMPS	Uncharacterized protein
tr|A0A1D5P338|A0A1D5P338_CHICK	0.075499697	7.616712367	1.211800571	0.251580768	0.75529391	-5.02997125	GSR	Glutathione reductase (EC 1.8.1.7)
tr|A0A1D5NTZ7|A0A1D5NTZ7_CHICK	-0.055380187	7.564162766	-1.211016236	0.251869063	0.75529391	-5.030145707	MRPL27	Uncharacterized protein
tr|F1NAC8|F1NAC8_CHICK	-0.064186336	7.825679086	-1.216436863	0.249882001	0.75529391	-5.030807102	SNRPA1	LRRcap domain-containing protein
tr|F1NPA2|F1NPA2_CHICK	0.074041671	8.49372938	1.235091728	0.243139274	0.75529391	-5.03106444	PSMD11	PCI domain-containing protein
tr|F1P0P0|F1P0P0_CHICK	0.086087086	7.373750524	1.198872262	0.256366466	0.755734028	-5.031147519	JPT2	Uncharacterized protein
tr|F1NUL5|F1NUL5_CHICK	0.064519287	7.464580505	1.202814105	0.254899694	0.75529391	-5.031839056	RANBP10	Uncharacterized protein
tr|F1NVK1|F1NVK1_CHICK	0.107757117	8.215319507	1.228717158	0.245426717	0.75529391	-5.031984501	NA	Uncharacterized protein
tr|A0A1D5PVC3|A0A1D5PVC3_CHICK	0.069941735	7.513270307	1.205562384	0.253881006	0.75529391	-5.032177753	MGMT	Uncharacterized protein
tr|A0A1D5P0R9|A0A1D5P0R9_CHICK	0.06784924	7.141450519	1.190892854	0.259356145	0.757262336	-5.032490234	AVL9	UDENN domain-containing protein
tr|A0A1D5PG52|A0A1D5PG52_CHICK	-0.072921011	7.138541381	-1.187298824	0.260711731	0.75779269	-5.032491254	FAM63A	MINDY_DUB domain-containing protein
tr|Q5ZLY3|Q5ZLY3_CHICK	-0.084055073	8.041450589	-1.222333139	0.247734825	0.75529391	-5.032646969	TMOD3 RCJMB04_4g21	Uncharacterized protein
tr|D0EKR3|D0EKR3_CHICK	0.129419355	7.951196426	1.216167907	0.249980297	0.75529391	-5.034257024	PPIA	Peptidyl-prolyl cis-trans isomerase (PPIase) (EC 5.2.1.8)
sp|Q9YGC1|BLNK_CHICK	-0.072945207	7.584873019	-1.206817702	0.253416785	0.75529391	-5.034328493	BLNK BASH	B-cell linker protein (B-cell adapter SH2 domain-containing protein) (Cytoplasmic adapter protein) (Src homology 2 domain-containing leukocyte protein of 65 kDa) (SLP-65)
tr|E1BS97|E1BS97_CHICK	0.067577637	8.341924148	1.228704077	0.245431429	0.75529391	-5.035408602	PAK2	Non-specific serine/threonine protein kinase (EC 2.7.11.1)
tr|A0A1D5PBC6|A0A1D5PBC6_CHICK	0.090307648	8.175970411	1.221124402	0.248173789	0.75529391	-5.035751344	NARS	AA_TRNA_LIGASE_II domain-containing protein
tr|A0A3Q2UFW2|A0A3Q2UFW2_CHICK	0.068440922	8.024501866	1.217315185	0.249561213	0.75529391	-5.035784767	U2AF2	Uncharacterized protein
tr|E1C832|E1C832_CHICK	0.105297543	7.534804146	1.201733834	0.255301	0.75529391	-5.036115474	SMCHD1	SMC hinge domain-containing protein
tr|A0A1L1RPR4|A0A1L1RPR4_CHICK	-0.082227293	8.697716048	-1.21528433	0.250303439	0.75529391	-5.036511588	GOT2	Aspartate aminotransferase (EC 2.6.1.1)
tr|A0A3Q2TVY2|A0A3Q2TVY2_CHICK	0.131328818	7.413006858	1.193617929	0.258332036	0.757262336	-5.036798903	ZNF185L	LIM zinc-binding domain-containing protein
tr|Q5F4A4|Q5F4A4_CHICK	0.064374435	8.890014812	1.20092399	0.255602176	0.75529391	-5.036922645	IMPDH2 IMPDH RCJMB04_1j11	Inosine-5'-monophosphate dehydrogenase (IMP dehydrogenase) (IMPD) (IMPDH) (EC 1.1.1.205)
tr|A0A1D5PHR5|A0A1D5PHR5_CHICK	0.079988603	8.030414049	1.213126343	0.251094059	0.75529391	-5.037111379	MARS	WHEP-TRS domain-containing protein
tr|F6SW23|F6SW23_CHICK	0.068540133	7.692415692	1.205088083	0.254056581	0.75529391	-5.037577149	PIK3CA	Phosphatidylinositol 4,5-bisphosphate 3-kinase catalytic subunit (EC 2.7.1.153)
tr|A0A1L1RZL5|A0A1L1RZL5_CHICK	-0.068420951	8.015232291	-1.215254192	0.250314466	0.75529391	-5.038415449	ILF2	Uncharacterized protein
tr|F1NC58|F1NC58_CHICK	-0.066192793	7.64325003	-1.203768071	0.254545725	0.75529391	-5.038443683	PDXP	Uncharacterized protein
tr|R4GLH5|R4GLH5_CHICK	0.097261265	7.778334225	1.205226266	0.254005419	0.75529391	-5.040310135	DNAL1	Uncharacterized protein
tr|A0A3Q2U6J9|A0A3Q2U6J9_CHICK	-0.074868811	8.228759612	-1.218206537	0.249236003	0.75529391	-5.041605981	CAST	Uncharacterized protein
tr|E1C1G8|E1C1G8_CHICK	0.163831448	8.155528545	1.212981804	0.251147084	0.75529391	-5.041980522	FBLN5	Uncharacterized protein
tr|F1NZD3|F1NZD3_CHICK	0.063302898	8.35464561	1.224227872	0.247047987	0.75529391	-5.042131374	RBMX	RRM domain-containing protein
tr|H9KYP2|H9KYP2_CHICK	0.123721498	7.914492145	1.205301441	0.253977589	0.75529391	-5.042144423	ATP6V1AL	Uncharacterized protein
tr|E1C502|E1C502_CHICK	0.06297989	7.531187735	1.196385615	0.257295199	0.75651944	-5.043082898	ATG3	Autophagy-related protein 3
tr|A0A1D5PLT1|A0A1D5PLT1_CHICK	0.078987221	7.621780657	1.197611578	0.256836983	0.755734028	-5.043546585	PPM1F	PPM-type phosphatase domain-containing protein
tr|F1NC49|F1NC49_CHICK	0.075848918	6.78871648	1.153106157	0.273889937	0.767639762	-5.044024281	AARSD1	AA_TRNA_LIGASE_II_ALA domain-containing protein
tr|A0A3Q2U5B6|A0A3Q2U5B6_CHICK	0.093614391	7.855172601	1.20316057	0.254771093	0.75529391	-5.044173414	DGKZ	Diacylglycerol kinase (DAG kinase) (EC 2.7.1.107)
tr|F1NE52|F1NE52_CHICK	0.130850497	7.993984233	1.207730322	0.253079719	0.75529391	-5.044324867	SAXO2	Uncharacterized protein
tr|F1NZH9|F1NZH9_CHICK	0.083110669	6.064475934	1.100153056	0.295317972	0.781212085	-5.044736167	MRM2	FtsJ domain-containing protein
sp|Q04929|CRK_CHICK	-0.068544771	8.131030571	-1.211292623	0.251767443	0.75529391	-5.045582902	CRK	Adapter molecule crk (Proto-oncogene c-Crk) (p38)
tr|A0A3Q2UHI2|A0A3Q2UHI2_CHICK	0.080142469	7.860358867	1.201488328	0.255392273	0.75529391	-5.045615625	TXLNA	Uncharacterized protein
tr|A0A3Q3AQG0|A0A3Q3AQG0_CHICK	0.070836882	7.492483664	1.188961176	0.260084034	0.757262336	-5.046155983	OSBPL8	Oxysterol-binding protein
tr|F1NXX2|F1NXX2_CHICK	0.063075214	7.533157259	1.189667775	0.259817588	0.757262336	-5.046533161	MRPS22	Uncharacterized protein
tr|F1NT57|F1NT57_CHICK	-0.105314096	8.178546277	-1.208127859	0.252933005	0.75529391	-5.047386704	AKR1B10L1	Aldo_ket_red domain-containing protein
tr|A0A1L1RRN4|A0A1L1RRN4_CHICK	-0.065766334	8.975336208	-1.177258489	0.264528426	0.760022517	-5.048001037	PPIB	Peptidyl-prolyl cis-trans isomerase (PPIase) (EC 5.2.1.8)
tr|A0A1D5P0A1|A0A1D5P0A1_CHICK	-0.093999142	8.55098343	-1.216596149	0.249823801	0.75529391	-5.048264623	UGP2	UTP--glucose-1-phosphate uridylyltransferase (EC 2.7.7.9)
tr|B6ZLK1|B6ZLK1_CHICK	-0.090379607	8.04129833	-1.205152513	0.254032725	0.75529391	-5.048889333	SSRP1	FACT complex subunit SSRP1
sp|Q5ZLM0|CDC73_CHICK	0.056089658	8.116367363	1.205868422	0.25376777	0.75529391	-5.049296046	CDC73 RCJMB04_5j4	Parafibromin (Cell division cycle protein 73 homolog)
tr|E1BU89|E1BU89_CHICK	-0.087541046	7.300443269	-1.18057454	0.263263027	0.758518166	-5.049556519	COMMD7	COMM domain-containing protein
tr|Q5ZMQ4|Q5ZMQ4_CHICK	-0.071547772	8.353690391	-1.217408722	0.24952707	0.75529391	-5.049722302	DYNC1LI2 RCJMB04_1g23	Dynein light intermediate chain
tr|A0A1D5P7R1|A0A1D5P7R1_CHICK	0.054586468	7.976048292	1.200370059	0.255808343	0.75529391	-5.049945723	C5H14orf166	Uncharacterized protein
tr|E1BZ80|E1BZ80_CHICK	-0.163271409	7.294288827	-1.180608868	0.263249953	0.758518166	-5.050726994	ARFGEF3	SEC7 domain-containing protein
tr|F1NPQ0|F1NPQ0_CHICK	-0.0606271	8.2660967	-1.212960518	0.251154894	0.75529391	-5.051086246	PSMD12	PCI domain-containing protein
tr|A0A3Q2U1X8|A0A3Q2U1X8_CHICK	0.064073256	7.52260265	1.186580688	0.260983266	0.758069041	-5.05190187	NA	Uncharacterized protein
tr|Q5ZMG9|Q5ZMG9_CHICK	-0.069768814	8.586707102	-1.20421286	0.25438082	0.75529391	-5.052004218	TCP1 RCJMB04_2b5	Uncharacterized protein
tr|A0A1D5P8B8|A0A1D5P8B8_CHICK	0.066250841	7.936447394	1.195337229	0.257687559	0.756681992	-5.052581935	CRYZL1	PKS_ER domain-containing protein
sp|Q5F3T9|UGDH_CHICK	0.119699581	7.828836089	1.193460767	0.258391012	0.757262336	-5.05263294	UGDH RCJMB04_7d7	UDP-glucose 6-dehydrogenase (UDP-Glc dehydrogenase) (UDP-GlcDH) (UDPGDH) (EC 1.1.1.22)
tr|Q5ZJV5|Q5ZJV5_CHICK	-0.082933508	8.678479719	-1.205197768	0.254015969	0.75529391	-5.053134829	COX4I2 RCJMB04_15g7	Uncharacterized protein
tr|A0A1D5PAU7|A0A1D5PAU7_CHICK	0.104535313	8.269293921	1.211078421	0.251846197	0.75529391	-5.053274618	ACY1	M20_dimer domain-containing protein
tr|Q5ZLW0|Q5ZLW0_CHICK	0.13221823	8.292844401	1.210732945	0.251973256	0.75529391	-5.053556764	LCP1 RCJMB04_4k19	Uncharacterized protein
tr|A0A3Q2TZ20|A0A3Q2TZ20_CHICK	-0.074597849	7.099176646	-1.166119396	0.26881421	0.761735912	-5.053911617	SUGP1	Uncharacterized protein
tr|A0A3Q2TTF9|A0A3Q2TTF9_CHICK	0.066043111	7.928221958	1.193180003	0.258496396	0.757262336	-5.056137428	VPS11	Vacuolar protein sorting-associated protein 11 homolog
tr|E1BSI5|E1BSI5_CHICK	0.068526203	7.641235721	1.183841521	0.262021031	0.758518166	-5.057572251	THOC2	Uncharacterized protein
tr|E1C1K5|E1C1K5_CHICK	0.078804531	7.533220696	1.176850474	0.264684455	0.760022517	-5.058191781	VANGL1	Vang-like protein
tr|A0A1D5PY98|A0A1D5PY98_CHICK	-0.070560242	7.955996491	-1.188715501	0.260176725	0.757262336	-5.060324149	UBA5	Ubiquitin-like modifier-activating enzyme 5
sp|Q90830|CRTAP_CHICK	0.092918629	7.26669436	1.164767141	0.269338187	0.761735912	-5.060548078	CRTAP CASP	Cartilage-associated protein (Dualin)
tr|F7BQ11|F7BQ11_CHICK	0.070417028	8.370484329	1.204126497	0.254412832	0.75529391	-5.061270197	STAT5B	Signal transducer and activator of transcription
tr|F1NVF3|F1NVF3_CHICK	-0.139678946	8.244544698	-1.201008736	0.255570647	0.75529391	-5.061777262	GC	Uncharacterized protein
tr|Q5ZL58|Q5ZL58_CHICK	0.073909332	6.673679069	1.128117276	0.283846288	0.775326415	-5.061916936	SNRPD3 RCJMB04_7j2	Small nuclear ribonucleoprotein Sm D3 (Sm-D3) (snRNP core protein D3)
tr|E1C1B4|E1C1B4_CHICK	0.106964144	7.314774179	1.166148731	0.268802852	0.761735912	-5.062161694	GALK1	Uncharacterized protein
tr|A0A1D5PDK5|A0A1D5PDK5_CHICK	0.073477891	8.124133197	1.192758248	0.258654765	0.757262336	-5.06250674	IGSF9	Calponin-homology (CH) domain-containing protein
tr|F1NJ73|F1NJ73_CHICK	-0.074338367	8.254322604	-1.197770101	0.256777781	0.755734028	-5.063304876	AK2	Adenylate kinase 2, mitochondrial (AK 2) (EC 2.7.4.3) (ATP-AMP transphosphorylase 2) (ATP:AMP phosphotransferase) (Adenylate monophosphate kinase)
tr|A0A1D5PXK6|A0A1D5PXK6_CHICK	-0.062988289	7.994309408	-1.187872708	0.260494899	0.757675076	-5.063388823	STAMBP	MPN domain-containing protein
tr|F1NEQ4|F1NEQ4_CHICK	-0.185402816	7.043554278	-1.151821608	0.274395007	0.767639762	-5.064388904	NA	A2M_recep domain-containing protein
tr|E1BXJ4|E1BXJ4_CHICK	0.12559733	7.886238536	1.182495458	0.262532197	0.758518166	-5.064907773	LOC107049033	Uncharacterized protein
tr|A0A1L1RX26|A0A1L1RX26_CHICK	-0.070694773	8.39838215	-1.20190322	0.255238042	0.75529391	-5.065314687	ETF1	eRF1_1 domain-containing protein
tr|F1NGW4|F1NGW4_CHICK	0.087921742	7.875995152	1.181822349	0.262788105	0.758518166	-5.065395549	WDR5	WD_REPEATS_REGION domain-containing protein
tr|E1C1G0|E1C1G0_CHICK	0.070932537	7.895255348	1.182517357	0.262523875	0.758518166	-5.065857141	PIK3C2A	Uncharacterized protein
tr|F1NAM6|F1NAM6_CHICK	0.066409698	7.848728482	1.180127815	0.263433218	0.758518166	-5.066205206	ATL1	GB1/RHD3-type G domain-containing protein
tr|F1NYK1|F1NYK1_CHICK	-0.113394758	7.960905121	-1.185529896	0.261380986	0.758518166	-5.066335484	PPT1	Uncharacterized protein
tr|F1NK75|F1NK75_CHICK	-0.102830609	6.26505565	-1.095724557	0.297166857	0.782508704	-5.066459283	TPM4	Uncharacterized protein
tr|A0A1D5P1C6|A0A1D5P1C6_CHICK	0.116508808	8.159341783	1.189285321	0.259961778	0.757262336	-5.066627877	PLBD1	Phospholipase B-like (EC 3.1.1.-)
tr|E1BZ62|E1BZ62_CHICK	0.086791365	6.27488029	1.092717975	0.298427134	0.784030009	-5.066864564	LRWD1	WD_REPEATS_REGION domain-containing protein
tr|A0A3Q2UL56|A0A3Q2UL56_CHICK	0.147686001	6.8854246	1.131641593	0.28242531	0.775326415	-5.068438326	CISD3	Uncharacterized protein
tr|A0A1D5P640|A0A1D5P640_CHICK	0.09959021	8.126986518	1.184542125	0.261755289	0.758518166	-5.069248761	MRVI1	Uncharacterized protein
tr|A0A1D5PCR1|A0A1D5PCR1_CHICK	0.079150978	8.485003963	1.198276941	0.256588568	0.755734028	-5.069269958	HIP1R	Uncharacterized protein
tr|A0A3Q2UNQ6|A0A3Q2UNQ6_CHICK	-0.138949594	7.290855065	-1.16023201	0.27110133	0.763705779	-5.069293309	CTIF	MIF4G domain-containing protein
tr|Q5ZI39|Q5ZI39_CHICK	-0.069737261	9.170925759	-1.122710062	0.286037193	0.775326415	-5.069577085	PLS3 RCJMB04_30j1	Uncharacterized protein
sp|Q5ZJW4|SC22B_CHICK	0.103473447	7.912071538	1.176443262	0.264840249	0.760022517	-5.071090861	SEC22B RCJMB04_15c3	Vesicle-trafficking protein SEC22b (SEC22 vesicle-trafficking protein homolog B)
tr|F1NT81|F1NT81_CHICK	-0.053404246	6.865550108	-1.130804978	0.282762126	0.775326415	-5.071744775	NOL11	Nucleolar protein 11
tr|E1BYD2|E1BYD2_CHICK	-0.063014084	7.452841758	-1.165001358	0.269247374	0.761735912	-5.072486206	NUP37	WD_REPEATS_REGION domain-containing protein
tr|A0A3Q2UIH0|A0A3Q2UIH0_CHICK	0.104807141	7.515803022	1.162612904	0.270174574	0.763096626	-5.072635697	CARHSP1	CSD_1 domain-containing protein
tr|F1NAM7|F1NAM7_CHICK	0.06400814	9.044489602	1.138295583	0.279757525	0.773881731	-5.072842034	BDH2	Uncharacterized protein
tr|E1C6T0|E1C6T0_CHICK	0.082233241	6.583327863	1.113654096	0.289735753	0.776943612	-5.073372703	PLCXD3	PLCXc domain-containing protein
sp|O57476|CDC37_CHICK	-0.11753139	7.300489058	-1.157429768	0.272195285	0.766285022	-5.073503907	CDC37	Hsp90 co-chaperone Cdc37 (Hsp90 chaperone protein kinase-targeting subunit) (p50Cdc37)
tr|A0A1D5NTD8|A0A1D5NTD8_CHICK	0.05200354	7.544738536	1.161794258	0.270492949	0.763221568	-5.073673278	TBC1D1	Uncharacterized protein
tr|F1NQR9|F1NQR9_CHICK	0.10739749	7.708199409	1.168580412	0.267862662	0.761735912	-5.075204414	DNAH12	Uncharacterized protein
tr|E1BSY6|E1BSY6_CHICK	-0.054499497	7.706136377	-1.169401288	0.267545861	0.761735912	-5.075505729	POLR2L	Uncharacterized protein
tr|R4GJ59|R4GJ59_CHICK	-0.081582088	8.44161532	-1.190919524	0.259346107	0.757262336	-5.075810202	SARS	AA_TRNA_LIGASE_II domain-containing protein
tr|F1NV49|F1NV49_CHICK	0.071159974	8.689110235	1.182450025	0.262549464	0.758518166	-5.077953086	DDX1	ATP-dependent RNA helicase DDX1
tr|Q90847|Q90847_CHICK	-0.131753525	7.593887258	-1.160760794	0.270895287	0.763626085	-5.078900228	Galphai3 GNAI3	G protein alpha subunit
tr|R4GJ58|R4GJ58_CHICK	-0.075322353	6.243275191	-1.07621868	0.305415923	0.786428587	-5.08005041	EFNB2	Ephrin RBD domain-containing protein
tr|F1NUP9|F1NUP9_CHICK	-0.069348599	7.951724271	-1.170003681	0.267313567	0.761735912	-5.080619975	SDR16C5	Uncharacterized protein
tr|A0A1D5PIC1|A0A1D5PIC1_CHICK	0.075255196	7.823769784	1.165391055	0.26909633	0.761735912	-5.080822752	ATG16L1	WD_REPEATS_REGION domain-containing protein
tr|A0A1D5P471|A0A1D5P471_CHICK	0.075975991	6.716867498	1.110203242	0.291154779	0.777053761	-5.080967851	NA	Polyhomeotic homolog 2
tr|A0A1D5PDW3|A0A1D5PDW3_CHICK	0.13945579	7.907377962	1.166186296	0.268788308	0.761735912	-5.081864098	FAM107B	Uncharacterized protein
tr|E1C1H1|E1C1H1_CHICK	0.085894072	6.477820764	1.089419162	0.2998146	0.784030009	-5.083233236	ZFYVE16	Zinc finger FYVE domain-containing protein
sp|P21611|B2MG_CHICK	0.144167403	7.321997832	1.14429666	0.277368356	0.770746738	-5.083877904	B2M	Beta-2-microglobulin
tr|A0A1L1RWX6|A0A1L1RWX6_CHICK	0.111176798	6.992355484	1.122468779	0.286135261	0.775326415	-5.083942232	ACOT13	4HBT domain-containing protein
tr|A0A1D5PCK3|A0A1D5PCK3_CHICK	0.073488326	7.385336127	1.147401301	0.276138581	0.769819173	-5.084507713	NA	ASPSCR1 tether for SLC2A4, UBX domain containing
tr|F1NBY2|F1NBY2_CHICK	-0.112360564	7.348557362	-1.14433843	0.277351782	0.770746738	-5.085613777	REEP3	Receptor expression-enhancing protein
tr|A0A1D5PNX0|A0A1D5PNX0_CHICK	-0.097915871	8.020447253	-1.16775726	0.268180637	0.761735912	-5.085925702	ADHFE1	Fe-ADH domain-containing protein
tr|R4GLG2|R4GLG2_CHICK	-0.059123269	8.261468663	-1.177907412	0.264280422	0.759938883	-5.087239571	SLC25A20	Uncharacterized protein
tr|A0A3Q2UHW3|A0A3Q2UHW3_CHICK	-0.064332306	7.613641231	-1.154706202	0.273261835	0.767639762	-5.087701407	NA	Guanine nucleotide-binding protein subunit gamma
tr|A0A3Q2UP33|A0A3Q2UP33_CHICK	0.106121779	7.672296717	1.155632553	0.272898709	0.767639762	-5.087822412	ABCB6	Uncharacterized protein
tr|F1NIA8|F1NIA8_CHICK	-0.086022448	7.366756865	-1.141816889	0.278353677	0.771337162	-5.088301993	PHYKPL	Uncharacterized protein
tr|A0A1D5PUG6|A0A1D5PUG6_CHICK	0.068698531	8.229036963	1.172916309	0.266192641	0.761735912	-5.08864247	DDX23	Uncharacterized protein
tr|F1NYZ2|F1NYZ2_CHICK	0.052546217	7.31781851	1.136779964	0.280363454	0.775058814	-5.088883663	MAP2K2	Dual-specificity mitogen-activated protein kinase kinase 2
tr|A0A1D5P908|A0A1D5P908_CHICK	0.074903715	7.563664802	1.145656691	0.276829112	0.770400035	-5.088973179	CNPY3	DUF3456 domain-containing protein
tr|A0A1L1RPZ3|A0A1L1RPZ3_CHICK	0.065845299	7.000734069	1.119694952	0.287264527	0.775326415	-5.089267677	HDDC2	HD domain-containing protein
tr|A0A1D5PW44|A0A1D5PW44_CHICK	-0.055622571	7.614119025	-1.15306983	0.273904211	0.767639762	-5.090577015	PPIL1	Peptidyl-prolyl cis-trans isomerase (PPIase) (EC 5.2.1.8)
tr|F1NSI3|F1NSI3_CHICK	0.072777707	6.802741377	1.101930468	0.294578392	0.780696342	-5.09107104	CYB5B	Cytochrome b5 heme-binding domain-containing protein
tr|Q5F423|Q5F423_CHICK	0.059414615	7.427457803	1.141808576	0.278356985	0.771337162	-5.091186277	KIF3B RCJMB04_3m6	Kinesin-like protein
tr|A0A1D5PLJ0|A0A1D5PLJ0_CHICK	-0.088426848	8.27367952	-1.171927658	0.266572708	0.761735912	-5.091915285	RRAGC RCJMB04_5g2	Uncharacterized protein
tr|Q71SG4|Q71SG4_CHICK	-0.424994976	7.939520651	-1.165746719	0.268958536	0.761735912	-5.0920359	CRMP1A CRMP1	Collapsin response mediator protein-1A
tr|A0A3Q3ALB3|A0A3Q3ALB3_CHICK	-0.079392959	8.309532488	-1.174811427	0.265465293	0.760799798	-5.092264317	MAPK1	Mitogen-activated protein kinase (EC 2.7.11.24)
tr|F1NL05|F1NL05_CHICK	0.082142204	8.385291555	1.174841418	0.265453795	0.760799798	-5.092686664	PARP1	Poly [ADP-ribose] polymerase (PARP) (EC 2.4.2.-)
tr|E1BSC0|E1BSC0_CHICK	0.056131853	8.271442634	1.170375036	0.267170445	0.761735912	-5.093008158	NA	DEAD-box helicase 46
sp|Q5ZI42|MCTS1_CHICK	-0.112408286	8.048046154	-1.161585643	0.270574127	0.763221568	-5.093360933	MCTS1 RCJMB04_30h12	Malignant T-cell-amplified sequence 1 (MCT-1)
sp|Q06066|YBOX1_CHICK	-0.061655913	8.135984809	-1.167155527	0.268413269	0.761735912	-5.093375978	YBX1 YB1	Y-box-binding protein 1 (YB-1) (Y-box transcription factor)
tr|E1BVP6|E1BVP6_CHICK	0.094597307	7.205055996	1.130736392	0.282789752	0.775326415	-5.093566701	HSPA12A	Uncharacterized protein
tr|A0A3Q2U839|A0A3Q2U839_CHICK	-0.062446448	8.353262029	-1.172311123	0.266425241	0.761735912	-5.093733189	PSMC5	AAA domain-containing protein
tr|E1C296|E1C296_CHICK	0.078824587	8.09221668	1.164958277	0.269264076	0.761735912	-5.093751399	LLGL2	LLGL domain-containing protein
sp|Q5F3A4|RELL1_CHICK	0.075200327	7.712116708	1.150969733	0.274730355	0.767639762	-5.093788272	RELL1 RCJMB04_24l24	RELT-like protein 1
tr|F1NPH3|F1NPH3_CHICK	0.093533315	8.172333972	1.164100316	0.269596865	0.761965877	-5.094084878	VWA1	Uncharacterized protein
tr|A0A3Q3AN84|A0A3Q3AN84_CHICK	-0.080507303	7.857708788	-1.152782598	0.274017088	0.767639762	-5.094326779	SMAD2Z	Mothers against decapentaplegic homolog (MAD homolog) (Mothers against DPP homolog) (SMAD family member)
tr|F1P121|F1P121_CHICK	0.092949449	7.702949765	1.149688531	0.275235315	0.768298188	-5.094498409	NUDT4	Nudix hydrolase domain-containing protein
tr|F1NN74|F1NN74_CHICK	-0.065890493	7.740765809	-1.151028898	0.274707054	0.767639762	-5.094751742	ANO5	Anoctamin
tr|F1NPJ8|F1NPJ8_CHICK	0.063852004	7.965709064	1.151213393	0.274634404	0.767639762	-5.096975515	GPX3	Uncharacterized protein
tr|A0A1D5P2L3|A0A1D5P2L3_CHICK	0.057828547	8.447878028	1.170108179	0.267273287	0.761735912	-5.09799723	CUL1	CULLIN_2 domain-containing protein
tr|A0A1D5NXE4|A0A1D5NXE4_CHICK	0.073103228	7.417169794	1.130449952	0.282905152	0.775326415	-5.09872442	NAA10L	N-acetyltransferase domain-containing protein
tr|A0A3Q2UH06|A0A3Q2UH06_CHICK	0.088991803	7.760411864	1.146597544	0.276456548	0.770205791	-5.099021447	SNAP91	ENTH domain-containing protein
tr|F1NIY7|F1NIY7_CHICK	0.108452099	8.317938783	1.165958312	0.268876585	0.761735912	-5.099222996	MAOA	Amine oxidase (EC 1.4.3.-)
tr|F1NCH3|F1NCH3_CHICK	-0.053436928	6.674119384	-1.090030266	0.299557202	0.784030009	-5.099587157	HERC4	HECT domain-containing protein
tr|F1NF62|F1NF62_CHICK	0.068360384	8.34846396	1.166596484	0.268629538	0.761735912	-5.100675622	CCDC93	Coiled-coil domain-containing protein 93
tr|F1N8W9|F1N8W9_CHICK	0.071728787	7.346846263	1.125906088	0.284740646	0.775326415	-5.101781111	DCTN5	Uncharacterized protein
tr|F1NDS5|F1NDS5_CHICK	0.058054047	7.695080945	1.141503057	0.27847857	0.771337162	-5.102538262	PFDN1	Uncharacterized protein
tr|F7BFS9|F7BFS9_CHICK	0.067646263	7.415018752	1.126924834	0.284328324	0.775326415	-5.103879753	DCAF7	WD_REPEATS_REGION domain-containing protein
tr|E1BXT1|E1BXT1_CHICK	0.135903759	7.242928958	1.120561296	0.286911457	0.775326415	-5.104086493	CECR5	Uncharacterized protein
tr|A0A1D5PNH0|A0A1D5PNH0_CHICK	-0.084067442	7.38348744	-1.123544206	0.285698363	0.775326415	-5.105405967	MECR	PKS_ER domain-containing protein
sp|Q5ZJV9|CNOT7_CHICK	0.083624703	7.454288149	1.125786905	0.284788914	0.775326415	-5.10614725	CNOT7 CAF1 RCJMB04_15f9	CCR4-NOT transcription complex subunit 7 (EC 3.1.13.4) (CCR4-associated factor 1) (CAF-1)
tr|F1NDT9|F1NDT9_CHICK	0.076666814	5.916800258	1.019073483	0.330580072	0.791915421	-5.106647628	ACP2	Uncharacterized protein
tr|A0A1L1RQ64|A0A1L1RQ64_CHICK	0.082757273	6.800949651	1.086694071	0.30096447	0.784360322	-5.106977945	UBXN4	Uncharacterized protein
tr|A0A3Q2U7V5|A0A3Q2U7V5_CHICK	0.075507254	7.014702975	1.100081201	0.295347901	0.781212085	-5.109445108	TMEM14CL	Uncharacterized protein
sp|Q5F3G7|C1GLT_CHICK	-0.059345828	7.740774497	-1.133214195	0.281793031	0.775326415	-5.110387196	C1GALT1 RCJMB04_17i7	Glycoprotein-N-acetylgalactosamine 3-beta-galactosyltransferase 1 (EC 2.4.1.122) (Core 1 O-glycan T-synthase) (Core 1 UDP-galactose:N-acetylgalactosamine-alpha-R beta 1,3-galactosyltransferase 1) (Core 1 beta1,3-galactosyltransferase 1) (C1GalT1) (Core 1 beta3-Gal-T1)
tr|Q5ZMJ6|Q5ZMJ6_CHICK	-0.101069496	8.514155591	-1.153574109	0.273706125	0.767639762	-5.110805436	SLC25A4 RCJMB04_1n4	Uncharacterized protein
tr|A0A1D5PJL7|A0A1D5PJL7_CHICK	-0.047411593	8.197889507	-1.150740238	0.274820753	0.767639762	-5.110876069	NOMO3	Uncharacterized protein
tr|F1NXP6|F1NXP6_CHICK	0.066595683	7.221425889	1.112308189	0.290288568	0.777053761	-5.111196756	CASP8	Uncharacterized protein
tr|F1NQI0|F1NQI0_CHICK	0.10273394	6.936491031	1.093097578	0.29826779	0.784030009	-5.112076409	AGA	Uncharacterized protein
tr|R4GKF0|R4GKF0_CHICK	-0.12116687	6.25797704	-1.047575993	0.317842128	0.790903361	-5.11239404	CHCHD10	CHCH domain-containing protein
tr|F1P5E2|F1P5E2_CHICK	-0.067124066	6.862078737	-1.089348226	0.29984449	0.784030009	-5.113155642	WDFY2	Uncharacterized protein
tr|A0A1D5NYK7|A0A1D5NYK7_CHICK	-0.103581896	9.112745209	-1.082902648	0.302569873	0.784927641	-5.113316907	NA	Moesin
tr|A0A3Q2UFP4|A0A3Q2UFP4_CHICK	0.078587841	7.867765026	1.131554009	0.282460556	0.775326415	-5.1151362	PECAM1	Uncharacterized protein
tr|A0A3Q2TVK1|A0A3Q2TVK1_CHICK	-0.056287853	6.640279729	-1.072355803	0.307069986	0.786428587	-5.115271258	SELENOM	Sep15_SelM domain-containing protein
tr|A0A1D5PBU7|A0A1D5PBU7_CHICK	0.086366034	7.761678466	1.129433397	0.283314991	0.775326415	-5.115627695	SCRN2	Uncharacterized protein
tr|A0A1D5NY19|A0A1D5NY19_CHICK	0.083235017	7.378044564	1.114596473	0.289349165	0.776943612	-5.115710921	LOC107050261	Uncharacterized protein
tr|A0A1D5NZC1|A0A1D5NZC1_CHICK	-0.054648749	8.297112094	-1.151763912	0.274417709	0.767639762	-5.115712113	EIF4G3	Uncharacterized protein
tr|A0A1D5PX61|A0A1D5PX61_CHICK	0.074010377	6.587030118	1.064984053	0.310245349	0.787289423	-5.115778249	ZER1	Uncharacterized protein
tr|F1NUB8|F1NUB8_CHICK	-0.064937175	7.046998533	-1.098858037	0.295857725	0.78167576	-5.115829176	NRBP1	Protein kinase domain-containing protein
tr|A0A3Q3A8P1|A0A3Q3A8P1_CHICK	-0.065593594	7.456712528	-1.116334593	0.288637185	0.776943612	-5.116321392	NA	Iron-sulfur cluster assembly 2
tr|A0A3Q2UF31|A0A3Q2UF31_CHICK	-0.082662687	7.731598835	-1.127744014	0.283997108	0.775326415	-5.116704409	PDP1	PPM-type phosphatase domain-containing protein
tr|A0A1D5NZQ7|A0A1D5NZQ7_CHICK	-0.086948441	7.360163772	-1.11323688	0.289907032	0.776943612	-5.116836865	PXDN	Uncharacterized protein
tr|F1NCE3|F1NCE3_CHICK	0.092990766	8.003120876	1.132161926	0.282215984	0.775326415	-5.117547509	PRPF40A	Uncharacterized protein
tr|A0A1D5PPP9|A0A1D5PPP9_CHICK	-0.11828935	8.008383173	-1.13247184	0.282091365	0.775326415	-5.117622829	PTMA	Uncharacterized protein
sp|P10039|TENA_CHICK	-0.172375776	8.741648316	-1.14062973	0.278826351	0.771802837	-5.11771064	TNC	Tenascin (TN) (Cytotactin) (GMEM) (GP 150-225) (Glioma-associated-extracellular matrix antigen) (Hexabrachion) (JI) (Myotendinous antigen) (Neuronectin) (Tenascin-C) (TN-C)
tr|A0A1D5NTB4|A0A1D5NTB4_CHICK	0.092821062	8.554195085	1.145515819	0.276884929	0.770400035	-5.118150736	SMARCA2	Uncharacterized protein
tr|E1BZR0|E1BZR0_CHICK	-0.166416532	7.369836645	-1.122493839	0.286125074	0.775326415	-5.118407811	SRGAP2	Uncharacterized protein
sp|Q5ZMN3|PHB2_CHICK	-0.070859584	8.366748507	-1.148593387	0.275667518	0.769004972	-5.119245344	PHB2 RCJMB04_1i23	Prohibitin-2
tr|A0A1D5PCX2|A0A1D5PCX2_CHICK	-0.08327185	8.249528044	-1.142217391	0.278194356	0.771337162	-5.12001686	CHMP2A	Charged multivesicular body protein 2a
tr|F1NZR9|F1NZR9_CHICK	0.059902279	6.768531301	1.069233437	0.30841192	0.786428587	-5.120486059	SLC4A1AP	FHA domain-containing protein
tr|F1P1C3|F1P1C3_CHICK	0.056054346	7.749374189	1.121527494	0.286518087	0.775326415	-5.122387555	IQSEC1	SEC7 domain-containing protein
tr|A0A3Q2UP12|A0A3Q2UP12_CHICK	-0.091823861	7.782450202	-1.121993047	0.286328695	0.775326415	-5.122847341	KALRN	Uncharacterized protein
tr|A0A3Q2TWU6|A0A3Q2TWU6_CHICK	-0.097874386	7.810623832	-1.122588518	0.286086591	0.775326415	-5.122875706	STAM	Uncharacterized protein
tr|E1BT75|E1BT75_CHICK	0.062850136	8.170109122	1.133981607	0.281484886	0.775326415	-5.122891479	EXOC7	Exocyst complex component 7 (Exocyst complex component Exo70)
tr|F1NR71|F1NR71_CHICK	0.075382302	7.914516087	1.123941745	0.285536991	0.775326415	-5.123419386	PSMD7	MPN domain-containing protein
tr|Q5ZM47|Q5ZM47_CHICK	-0.067233317	8.315961857	-1.142273546	0.278172023	0.771337162	-5.123819868	PPP2CA RCJMB04_3c21	Serine/threonine-protein phosphatase (EC 3.1.3.16)
tr|A0A3Q2TSE6|A0A3Q2TSE6_CHICK	-0.076872837	7.437200637	-1.104548357	0.293491677	0.778777173	-5.124044508	SPATA20	Thioredox_DsbH domain-containing protein
tr|E1BYR2|E1BYR2_CHICK	-0.067372004	7.724155935	-1.119359024	0.287401522	0.775326415	-5.124424243	TRAPPC2L	Uncharacterized protein
tr|F1NB64|F1NB64_CHICK	0.074819004	8.084333084	1.128216378	0.283806255	0.775326415	-5.124451237	ACAA1	Uncharacterized protein
tr|F1NKY1|F1NKY1_CHICK	-0.062984857	6.370711629	-1.040371217	0.32102678	0.791495565	-5.124912548	AMACR	Uncharacterized protein
tr|A0A3Q2TSE9|A0A3Q2TSE9_CHICK	0.065099834	6.763712164	1.064716181	0.3103612	0.787289423	-5.125732608	NA	Thioredoxin interacting protein
tr|F1P130|F1P130_CHICK	-0.118171994	8.658895798	-1.129054307	0.283467944	0.775326415	-5.126553246	ALDH1L2	10-formyltetrahydrofolate dehydrogenase (EC 1.5.1.6)
tr|A0A1D5NTT1|A0A1D5NTT1_CHICK	0.086303479	7.668759645	1.114543415	0.28937092	0.776943612	-5.126875703	COQ7	5-demethoxyubiquinone hydroxylase, mitochondrial (DMQ hydroxylase) (EC 1.14.13.-) (Timing protein clk-1 homolog) (Ubiquinone biosynthesis monooxygenase COQ7)
tr|A0A3Q3AST7|A0A3Q3AST7_CHICK	0.085270853	8.115060392	1.126260006	0.284597351	0.775326415	-5.127020169	BBS9	Uncharacterized protein
tr|A0A1D5PCP1|A0A1D5PCP1_CHICK	-0.147439284	7.891816051	-1.120140137	0.287083054	0.775326415	-5.127063077	ERICH3	Uncharacterized protein
tr|F6UK13|F6UK13_CHICK	-0.058844921	7.588106245	-1.109907747	0.291276538	0.777053761	-5.127857749	MRPL28	Uncharacterized protein
tr|A0A1D5PNV7|A0A1D5PNV7_CHICK	-0.061734144	6.847011278	-1.070337914	0.30793673	0.786428587	-5.128039044	TMEM245	Uncharacterized protein
tr|F1NVL5|F1NVL5_CHICK	-0.08759441	7.705555517	-1.113431883	0.289826968	0.776943612	-5.128472034	SEPT5	Septin-type G domain-containing protein
tr|E1BYZ3|E1BYZ3_CHICK	0.057019121	7.39125532	1.095162387	0.297402193	0.782508704	-5.12899569	MICALL2	Uncharacterized protein
tr|A0A1L1RWP1|A0A1L1RWP1_CHICK	-0.241895773	6.827127391	-1.06607299	0.309774736	0.786985373	-5.129005883	DCDC2B	Doublecortin domain-containing protein
tr|F1NVQ5|F1NVQ5_CHICK	0.06982325	7.082265813	1.078663621	0.304372511	0.786383576	-5.130031855	THSD4	PLAC domain-containing protein
tr|A0A3Q3B2T4|A0A3Q3B2T4_CHICK	0.074103722	8.384589578	1.136282785	0.280562442	0.77511013	-5.131017302	HBS1L	Tr-type G domain-containing protein
tr|A0A3Q2TYV3|A0A3Q2TYV3_CHICK	0.072754306	6.859199136	1.061918507	0.311573107	0.787942576	-5.13194044	SHROOM3	Uncharacterized protein
tr|R4GI40|R4GI40_CHICK	-0.049695269	8.168149326	-1.125883613	0.284749748	0.775326415	-5.132191325	MESD	Uncharacterized protein
tr|A0A1D5P2Q1|A0A1D5P2Q1_CHICK	0.048982832	8.39458242	1.13505882	0.281052784	0.775326415	-5.132239317	SACM1L	SAC domain-containing protein
sp|Q9YGV8|TBPL1_CHICK	0.055092902	5.991635714	0.987062766	0.345332002	0.79846409	-5.132545986	TBPL1 TBP	TATA box-binding protein-like protein 1 (TBP-like protein 1) (TBP-like factor)
tr|A0A1D5NT64|A0A1D5NT64_CHICK	0.105959705	6.224825439	1.011297887	0.334119897	0.793299748	-5.132989129	ATP11B	Phospholipid-transporting ATPase (EC 7.6.2.1)
tr|Q5F412|Q5F412_CHICK	0.110673622	6.778208421	1.047464271	0.317891329	0.790903361	-5.134259042	DYL1 RCJMB04_3n18	Dynein light chain
tr|A0A1D5PZ37|A0A1D5PZ37_CHICK	0.059740093	6.967981583	1.066202448	0.309718823	0.786985373	-5.134626886	SNX14	Uncharacterized protein
tr|A0A1D5NYX4|A0A1D5NYX4_CHICK	0.058281788	7.849384148	1.110534025	0.291018527	0.777053761	-5.135091813	RPTOR	WD_REPEATS_REGION domain-containing protein
tr|F1NUS2|F1NUS2_CHICK	-0.071590376	8.560305888	-1.12853207	0.283678759	0.775326415	-5.135571706	PREP	Uncharacterized protein
tr|R4GH36|R4GH36_CHICK	-0.069531473	8.083146305	-1.120312002	0.28701302	0.775326415	-5.135725601	SNRPB2	Uncharacterized protein
tr|A0A3Q3A4Y1|A0A3Q3A4Y1_CHICK	-0.076257986	7.982643111	-1.115290082	0.289064883	0.776943612	-5.135954817	GALNT2	Polypeptide N-acetylgalactosaminyltransferase (EC 2.4.1.-) (Protein-UDP acetylgalactosaminyltransferase)
tr|Q5ZJ29|Q5ZJ29_CHICK	-0.144445394	8.362923226	-1.129929592	0.283114885	0.775326415	-5.136340131	OAT RCJMB04_21f9	Uncharacterized protein
tr|F1NQU1|F1NQU1_CHICK	-0.073064246	7.323066095	-1.089294311	0.299867209	0.784030009	-5.137087753	NA	Kelch repeat and BTB domain containing 11
sp|Q5ZHV7|SPRY7_CHICK	-0.070628005	6.672445315	-1.048342808	0.31750458	0.790903361	-5.137232128	SPRYD7 CLLD6 RCJMB04_32l12	SPRY domain-containing protein 7 (Chronic lymphocytic leukemia deletion region gene 6 protein homolog) (CLL deletion region gene 6 protein homolog)
sp|P79996|MK09_CHICK	-0.066602149	7.758918762	-1.105577099	0.293065477	0.778263255	-5.138280287	MAPK9 JNK2	Mitogen-activated protein kinase 9 (MAP kinase 9) (MAPK 9) (EC 2.7.11.24) (Stress-activated protein kinase JNK2) (c-Jun N-terminal kinase 2)
tr|A0A1L1RNR4|A0A1L1RNR4_CHICK	-0.185038221	7.974596574	-1.111811235	0.290492892	0.777053761	-5.138456128	KNG1	Uncharacterized protein
tr|E1C4W4|E1C4W4_CHICK	0.049511986	8.764801871	1.100317188	0.295249617	0.781212085	-5.138760574	ALDH7A1	Aldedh domain-containing protein
tr|F1NMA2|F1NMA2_CHICK	-0.124320875	7.760788301	-1.10545306	0.29311684	0.778263255	-5.138943047	SULT1E1	Sulfotransferase (EC 2.8.2.-)
tr|F1NHV6|F1NHV6_CHICK	0.073386366	7.112121661	1.076579956	0.305261573	0.786428587	-5.139755113	YY1	Uncharacterized protein
tr|E1BQP9|E1BQP9_CHICK	0.102468272	7.980829965	1.10676953	0.292572058	0.777778194	-5.140415199	CFAP52	Uncharacterized protein
tr|R4GI10|R4GI10_CHICK	-0.15626299	7.207126023	-1.08119324	0.303295816	0.785729065	-5.140498732	MSRB3	Peptide-methionine (R)-S-oxide reductase (EC 1.8.4.12)
tr|F1NRD7|F1NRD7_CHICK	0.11390149	7.315364663	1.082910368	0.302566597	0.784927641	-5.140910154	DKK3	Dickkopf-related protein 3
sp|Q5F408|SYCC_CHICK	-0.066588609	8.291227749	-1.124768618	0.285201567	0.775326415	-5.141672796	CARS RCJMB04_3o5	Cysteine--tRNA ligase, cytoplasmic (EC 6.1.1.16) (Cysteinyl-tRNA synthetase) (CysRS)
tr|F1N8E4|F1N8E4_CHICK	-0.063621492	8.001687112	-1.107680642	0.292195477	0.777656382	-5.14167354	SWAP70	Switch-associated protein 70
tr|F1P5M2|F1P5M2_CHICK	0.087356164	7.278698925	1.080883503	0.303427495	0.785729065	-5.142426416	CFAP58	Uncharacterized protein
tr|F1NW06|F1NW06_CHICK	-0.110217614	7.386684398	-1.088308332	0.300282917	0.784175602	-5.142724538	CD81	Tetraspanin
tr|A0A1D5PYE7|A0A1D5PYE7_CHICK	0.127976695	8.689325409	1.114128889	0.28954093	0.776943612	-5.142792903	UTRN	Uncharacterized protein
tr|Q5ZL65|Q5ZL65_CHICK	-0.076147895	6.967519078	-1.056578987	0.313896003	0.787942576	-5.142799138	CD47 RCJMB04_7h11	Ig-like domain-containing protein
tr|A0A1D5PZ51|A0A1D5PZ51_CHICK	0.102212301	8.348628554	1.121305826	0.286608298	0.775326415	-5.142934644	DPYSL3	Amidohydro-rel domain-containing protein
tr|Q5ZIP7|Q5ZIP7_CHICK	-0.060147129	6.584422536	-1.034671463	0.323563038	0.791915421	-5.143047862	RAB5A RCJMB04_24h4	Uncharacterized protein
tr|A0A3Q2TZK1|A0A3Q2TZK1_CHICK	-0.079488089	7.427979209	-1.087216083	0.300743944	0.784360322	-5.143877634	ATE1	Arginyl-tRNA--protein transferase 1 (Arginyltransferase 1) (R-transferase 1) (EC 2.3.2.8) (Arginine-tRNA--protein transferase 1)
tr|Q5ZKP9|Q5ZKP9_CHICK	0.067055331	6.186970991	0.999581949	0.33950624	0.795953398	-5.144510586	MLX Mlx RCJMB04_9l23	Transcription factor max-like protein X
tr|F1P4A5|F1P4A5_CHICK	0.080512052	6.01348153	0.97502157	0.351003824	0.799807343	-5.144708469	CDC16	TPR_REGION domain-containing protein
tr|F1P1A5|F1P1A5_CHICK	-0.074963561	8.705188466	-1.109619955	0.291395161	0.777053761	-5.145034421	TKTL1	TRANSKETOLASE_1 domain-containing protein
tr|E1C1A4|E1C1A4_CHICK	0.114100889	8.31142687	1.118117376	0.287908315	0.775943616	-5.14523732	LVRN	Aminopeptidase (EC 3.4.11.-)
tr|F1NMQ2|F1NMQ2_CHICK	0.078703641	7.020361057	1.054346426	0.314871109	0.787942576	-5.146550224	GNE	Epimerase_2 domain-containing protein
tr|F1NFT8|F1NFT8_CHICK	0.050430502	7.777406609	1.095268357	0.297357821	0.782508704	-5.147467856	WDR61	WD repeat-containing protein 61
tr|E1BZ74|E1BZ74_CHICK	-0.065262856	8.943092288	-1.073066817	0.306765025	0.786428587	-5.147704766	AFG3L2	AAA domain-containing protein
tr|A0A3Q3A2G8|A0A3Q3A2G8_CHICK	0.065086419	8.263772993	1.110966051	0.290840645	0.777053761	-5.148221066	ERC1	Uncharacterized protein
tr|A0A1D5PHS9|A0A1D5PHS9_CHICK	0.058452695	7.900345972	1.097474896	0.29643504	0.782508704	-5.14863145	UPF2	Uncharacterized protein
tr|F1NCI5|F1NCI5_CHICK	0.080490616	7.686355926	1.091440731	0.298963754	0.784030009	-5.149108631	HNRNPA0	Uncharacterized protein
tr|A0A1D5PQ17|A0A1D5PQ17_CHICK	0.058237832	7.223082769	1.068576228	0.308694941	0.786428587	-5.149192519	IREB2	Iron-responsive element-binding protein 2
tr|O93467|O93467_CHICK	-0.046216853	8.154075844	-1.110038452	0.291222676	0.777053761	-5.149506266	cRhoA RHOA rhoA	GTP-binding protein (GTPase cRhoA) (RhoA GTPase)
tr|A0A1L1RQD3|A0A1L1RQD3_CHICK	-0.056354992	7.419703741	-1.079908696	0.303842201	0.785856577	-5.149581227	HDDC3	HD domain-containing protein
tr|E1BV78|E1BV78_CHICK	-0.348934476	8.495377953	-1.108061828	0.292038036	0.777656382	-5.149612292	FGG	Fibrinogen C-terminal domain-containing protein
tr|Q5ZLF7|Q5ZLF7_CHICK	0.083905788	8.372003219	1.116264237	0.288665979	0.776943612	-5.150035698	KPNA4 RCJMB04_6g17	Importin subunit alpha
sp|P26932|CNN1_CHICK	0.093875576	8.140646437	1.103793093	0.293804879	0.779127012	-5.150193497	CNN1	Calponin-1 (Calponin, smooth muscle)
sp|P35431|CAV1_CHICK	0.110678786	8.29480981	1.107318246	0.292345218	0.777656382	-5.151043515	CAV1	Caveolin-1
tr|Q5ZL50|Q5ZL50_CHICK	-0.060233394	7.458033593	-1.081240984	0.303275522	0.785729065	-5.151179341	PFN1 RCJMB04_7m18	Profilin
tr|Q6W8X3|Q6W8X3_CHICK	0.104419924	7.385778833	1.076458561	0.30531343	0.786428587	-5.151671722	HMGA1	High mobility group A1b
tr|F1P1S6|F1P1S6_CHICK	0.066326057	6.489346532	1.018619077	0.330786173	0.791915421	-5.151974638	ARPC5L	Actin-related protein 2/3 complex subunit 5
tr|A0A3Q2UFG1|A0A3Q2UFG1_CHICK	-0.085192041	7.275197534	-1.071445019	0.307460966	0.786428587	-5.152116112	GDAP2	Macro domain-containing protein
tr|F1NK54|F1NK54_CHICK	0.090858819	7.63656063	1.087901394	0.300454618	0.784175602	-5.152186707	TAX1BP3	Tax1-binding protein 3
tr|A0A3Q2U9M5|A0A3Q2U9M5_CHICK	0.055391457	6.955663761	1.051845207	0.31596626	0.789650517	-5.152549537	ECSIT	ECSIT_Cterm domain-containing protein
tr|A0A1D5P8P1|A0A1D5P8P1_CHICK	0.073170002	7.690430255	1.088957606	0.300009121	0.784030009	-5.152793339	RAB3A	Uncharacterized protein
tr|A0A1D5PZK7|A0A1D5PZK7_CHICK	-0.053158749	6.938177983	-1.047250299	0.317985578	0.790903361	-5.154067168	MCAT	PKS_AT domain-containing protein
sp|Q5ZK21|INT14_CHICK	0.069752929	7.303060143	1.070379662	0.307918779	0.786428587	-5.154247867	INTS14 VWA9 RCJMB04_13l3	Integrator complex subunit 14 (von Willebrand factor A domain-containing protein 9)
tr|F1NY09|F1NY09_CHICK	0.123987617	8.306692537	1.108005647	0.292061236	0.777656382	-5.15646547	C1H11ORF54	DUF1907 domain-containing protein
tr|A0A3Q2UAK1|A0A3Q2UAK1_CHICK	0.066540476	6.019458643	0.964530659	0.356000237	0.800800088	-5.157017101	WDR81	Uncharacterized protein
tr|A0A3Q2U942|A0A3Q2U942_CHICK	0.093425239	7.29648504	1.064524314	0.3104442	0.787289423	-5.158027134	ACOT4	Uncharacterized protein
tr|Q5ZMI5|Q5ZMI5_CHICK	0.070559201	7.533601789	1.075545902	0.305703515	0.786428587	-5.158346613	RAB9A RCJMB04_1p1	Uncharacterized protein
tr|F1NFQ8|F1NFQ8_CHICK	0.114791929	6.75854996	1.025407393	0.327717156	0.791915421	-5.158412306	ROGDI	Uncharacterized protein
tr|A0A3Q2UDX1|A0A3Q2UDX1_CHICK	0.108874401	8.264104438	1.095679272	0.297185809	0.782508704	-5.159340575	LSP1	Uncharacterized protein
tr|Q5F3N4|Q5F3N4_CHICK	-0.048094602	7.86090502	-1.085873845	0.301311227	0.784360322	-5.160443995	ADAM10 RCJMB04_11h1	Uncharacterized protein
tr|F1N903|F1N903_CHICK	0.082049558	8.54947376	1.097111209	0.296586984	0.782508704	-5.162108118	PSMD6	PCI domain-containing protein
tr|E1BWV0|E1BWV0_CHICK	0.11530412	6.45784059	0.999162375	0.339700313	0.795953398	-5.162197672	FAM96B	FeS_assembly_P domain-containing protein
tr|A0A1L1RKT0|A0A1L1RKT0_CHICK	0.07462376	7.785657801	1.079907778	0.303842592	0.785856577	-5.162380859	NMT1	Glycylpeptide N-tetradecanoyltransferase (EC 2.3.1.97)
sp|O42184|CLIP1_CHICK	0.071918723	8.564027517	1.099715202	0.295500381	0.781212085	-5.163290023	CLIP1 RSN	CAP-Gly domain-containing linker protein 1 (Cytoplasmic linker protein 170) (CLIP-170) (Restin)
tr|A0A1D5PQQ6|A0A1D5PQQ6_CHICK	0.076962427	6.959941188	1.031999337	0.324757204	0.791915421	-5.164426467	TOMM40L	Uncharacterized protein
tr|F1NWF6|F1NWF6_CHICK	0.090612537	8.110197422	1.086011876	0.301252852	0.784360322	-5.164595062	ASNS	Asparagine synthetase [glutamine-hydrolyzing] (EC 6.3.5.4)
tr|F6R228|F6R228_CHICK	0.071247958	7.472288409	1.062588903	0.311282378	0.787942576	-5.165039314	IBA57	Uncharacterized protein
tr|A0A1D5PUL8|A0A1D5PUL8_CHICK	0.131807625	8.766086787	1.078569918	0.304412451	0.786383576	-5.165883683	PDHX	Dihydrolipoamide acetyltransferase component of pyruvate dehydrogenase complex (EC 2.3.1.-)
sp|P70082|H2AJ_CHICK	0.089337032	8.120996211	1.090523014	0.299349778	0.784030009	-5.166323531	H2A-IX	Histone H2A.J (H2a/j) (Histone H2A-IX)
tr|A0A1D5NYB2|A0A1D5NYB2_CHICK	-0.084499206	8.767587771	-1.074518109	0.306143263	0.786428587	-5.166543263	PABPC1	Polyadenylate-binding protein (PABP)
tr|E1C9K0|E1C9K0_CHICK	-0.057151854	8.044078838	-1.084629542	0.301837847	0.78492457	-5.166685314	CTR9	TPR_REGION domain-containing protein
tr|A0A1D5PM34|A0A1D5PM34_CHICK	-0.085821067	5.797069586	-0.919251402	0.37815194	0.810244756	-5.166709165	ASAP1	Uncharacterized protein
tr|F1NVK8|F1NVK8_CHICK	0.052953052	7.610060823	1.069198039	0.308427159	0.786428587	-5.167172543	SRGAP3	Uncharacterized protein
tr|F1NTB0|F1NTB0_CHICK	-0.082289336	6.977569016	-1.042445477	0.320107479	0.791290356	-5.167548393	DARS2	AA_TRNA_LIGASE_II domain-containing protein
tr|A0A1D5P668|A0A1D5P668_CHICK	-0.062610642	8.616987591	-1.088898992	0.30003383	0.784030009	-5.168197407	TRNT1	Uncharacterized protein
tr|F1P2G8|F1P2G8_CHICK	-0.058722413	7.155296341	-1.047676202	0.317798001	0.790903361	-5.168428168	ACSL6	AMP-binding domain-containing protein
tr|F1P5I3|F1P5I3_CHICK	0.126203031	8.195280141	1.085573469	0.301438289	0.784360322	-5.169550833	TSGA10	Uncharacterized protein
tr|F1NVZ1|F1NVZ1_CHICK	-0.065855227	7.378916757	-1.054657963	0.314734904	0.787942576	-5.170544367	WDFY1	Uncharacterized protein
tr|A0A1D5PLU6|A0A1D5PLU6_CHICK	0.059960303	8.455168834	1.095052945	0.297448025	0.782508704	-5.170661434	ZW10	Uncharacterized protein
tr|H9L166|H9L166_CHICK	0.069386064	7.451958133	1.057042468	0.313693856	0.787942576	-5.171130829	BTF3	Transcription factor BTF3
sp|Q5ZL35|ARGL1_CHICK	0.066190324	7.667570564	1.06770142	0.309071974	0.786454857	-5.171387171	ARGLU1 RCJMB04_7p10	Arginine and glutamate-rich protein 1
tr|E1C2F6|E1C2F6_CHICK	-0.081957214	6.970170758	-1.028603601	0.326279482	0.791915421	-5.171463119	FRK	Tyrosine-protein kinase (EC 2.7.10.2)
tr|F1NAP2|F1NAP2_CHICK	-0.069949737	7.652232097	-1.06870215	0.308640699	0.786428587	-5.171786189	DCTN6	Uncharacterized protein
tr|A0A1D5PEM7|A0A1D5PEM7_CHICK	0.054615552	7.452429168	1.056734403	0.313828207	0.787942576	-5.17208198	CTDP1	Uncharacterized protein
tr|A0A1D5P4W9|A0A1D5P4W9_CHICK	-0.078900106	7.906092329	-1.070859501	0.307712516	0.786428587	-5.173033037	SLC2A1	Solute carrier family 2, facilitated glucose transporter member 1
tr|Q5ZMF9|Q5ZMF9_CHICK	0.077839986	6.19364499	0.966335232	0.35513715	0.800800088	-5.173216879	DERL1 RCJMB04_2c17	Derlin
tr|A0A3Q2U263|A0A3Q2U263_CHICK	0.098457789	6.640500611	0.989311125	0.344280391	0.797831739	-5.174181605	RAB11FIP1	Uncharacterized protein
sp|P62303|RUXE_CHICK	-0.05387085	7.250109061	-1.046260716	0.318421733	0.791173952	-5.174288891	SNRPE	Small nuclear ribonucleoprotein E (snRNP-E) (Sm protein E) (Sm-E) (SmE)
sp|P30352|SRSF2_CHICK	-0.121185479	8.371862836	-1.090802611	0.29923213	0.784030009	-5.174651296	SRSF2 SFRS2	Serine/arginine-rich splicing factor 2 (Protein PR264) (Splicing component, 35 kDa) (Splicing factor SC35) (SC-35) (Splicing factor, arginine/serine-rich 2)
tr|F1P319|F1P319_CHICK	0.051228465	6.418964251	0.978012796	0.349588577	0.799807343	-5.174818974	TOR1AIP2	Uncharacterized protein
tr|A0A1D5P9R0|A0A1D5P9R0_CHICK	0.060056038	6.906646046	1.019874621	0.330216939	0.791915421	-5.175118638	TAF6L	TAF domain-containing protein
tr|A0A3Q2TVQ2|A0A3Q2TVQ2_CHICK	0.070233441	6.832306739	1.016418367	0.331785676	0.791915421	-5.175175522	CHMP1B	Charged multivesicular body protein 1b
tr|E1BT61|E1BT61_CHICK	-0.079537633	7.784107851	-1.068531895	0.30871404	0.786428587	-5.175974061	UBA3	E2_bind domain-containing protein
tr|A0A1D5PTS6|A0A1D5PTS6_CHICK	-0.067663284	7.899390587	-1.068278244	0.30882333	0.786428587	-5.177152683	PCMT1L	Protein-L-isoaspartate O-methyltransferase (EC 2.1.1.77)
tr|B8ZX71|B8ZX71_CHICK	-0.105033191	6.34152906	-0.979054805	0.349096543	0.799807343	-5.177592317	C6	Sixth complement component
tr|A0A1D5PHF3|A0A1D5PHF3_CHICK	-0.05447907	7.47247212	-1.051416389	0.316154304	0.789650517	-5.179040794	MPRIP	Uncharacterized protein
tr|F1NGM2|F1NGM2_CHICK	0.086314434	7.848407626	1.060611739	0.3121404	0.787942576	-5.180261392	COQ8B	ABC1 domain-containing protein
tr|E1C4P2|E1C4P2_CHICK	0.10096617	7.410737638	1.042402937	0.320126313	0.791290356	-5.180434313	MTA1	Uncharacterized protein
tr|A0A1D5PJW1|A0A1D5PJW1_CHICK	0.131390815	7.999243942	1.069331921	0.308369526	0.786428587	-5.18057769	FMO3	Dimethylaniline monooxygenase [N-oxide-forming] (EC 1.14.13.8)
tr|R4GM10|R4GM10_CHICK	-0.082960609	8.377471694	-1.08410453	0.302060255	0.784927641	-5.18103767	ALDOC	Fructose-bisphosphate aldolase (EC 4.1.2.13)
tr|A0A1D5NUM3|A0A1D5NUM3_CHICK	0.058699075	7.718766684	1.058111586	0.313227933	0.787942576	-5.181753281	AAMDC	Uncharacterized protein
tr|A0A1D5P5B6|A0A1D5P5B6_CHICK	-0.077977564	8.347179206	-1.083585112	0.302280417	0.784927641	-5.182097933	KIF13B	Uncharacterized protein
tr|E1BSA7|E1BSA7_CHICK	-0.073780909	8.188834105	-1.075576986	0.305690223	0.786428587	-5.182329376	SEC24A	Uncharacterized protein
tr|A0A1L1RNL6|A0A1L1RNL6_CHICK	0.060658282	8.154674286	1.071259943	0.307540462	0.786428587	-5.182399283	NACA	NAC-A/B domain-containing protein
tr|F1NK34|F1NK34_CHICK	0.053222926	9.084275547	1.021833275	0.329330381	0.791915421	-5.182703883	TJP2	Uncharacterized protein
tr|A0A1L1RPB1|A0A1L1RPB1_CHICK	-0.107375321	6.766404795	-1.003191412	0.33784005	0.795953398	-5.183055172	GFER	Sulfhydryl oxidase (EC 1.8.3.2)
tr|A0A1D5PTH5|A0A1D5PTH5_CHICK	-0.047462986	8.784696565	-1.057743797	0.313388157	0.787942576	-5.183293686	PPL	SH3_10 domain-containing protein
tr|A0A3Q2U6D5|A0A3Q2U6D5_CHICK	-0.059363631	7.449817583	-1.044595226	0.319156802	0.791290356	-5.183385554	ISCU	NifU_N domain-containing protein
tr|A0A1D5P102|A0A1D5P102_CHICK	-0.050426352	8.166514928	-1.072983503	0.306800747	0.786428587	-5.183429388	DLG1	Uncharacterized protein
tr|E1C769|E1C769_CHICK	0.072072479	7.222389183	1.036601499	0.322702548	0.791915421	-5.183464433	G3BP2	Uncharacterized protein
tr|A0A1L1RRA2|A0A1L1RRA2_CHICK	0.070613147	7.140686258	1.032775229	0.324410122	0.791915421	-5.183468893	RSPH1	Uncharacterized protein
tr|F1NII4|F1NII4_CHICK	0.099151316	7.216441759	1.032293713	0.324625488	0.791915421	-5.183658829	NLE1	WD_REPEATS_REGION domain-containing protein
tr|A0A1D5NWS3|A0A1D5NWS3_CHICK	-0.088792792	7.585695379	-1.051479073	0.316126811	0.789650517	-5.183943657	DPY19L1	Uncharacterized protein
sp|P09653|TBB5_CHICK	0.163681896	8.169118781	1.072716158	0.306915397	0.786428587	-5.18426087	NA	Tubulin beta-5 chain (Beta-tubulin class-V)
tr|D5LPR1|D5LPR1_CHICK	0.076514566	7.697068795	1.054806117	0.314670146	0.787942576	-5.184669196	FSCN1	Fascin
tr|F1P4D9|F1P4D9_CHICK	-0.058237086	7.989298254	-1.060242205	0.312300962	0.787942576	-5.185532419	MYO1E	Uncharacterized protein
sp|P0DMQ6|DHSO_CHICK	-0.094475327	7.137061594	-1.02678621	0.327096379	0.791915421	-5.186352612	SORD	Sorbitol dehydrogenase (SDH) (EC 1.1.1.-) (Polyol dehydrogenase)
tr|Q2XP49|Q2XP49_CHICK	-0.086629537	7.835143819	-1.055007008	0.314582353	0.787942576	-5.188045838	DNASE2 DNASE2B	Deoxyribonuclease II (EC 3.1.22.1)
tr|E1C4U7|E1C4U7_CHICK	-0.083825418	7.768601961	-1.05424801	0.314914147	0.787942576	-5.188563362	NDUFB3	Uncharacterized protein
tr|A0A3Q2UF40|A0A3Q2UF40_CHICK	-0.051590079	8.318137271	-1.075634494	0.305665633	0.786428587	-5.18966629	LOC107051050	Uncharacterized protein
tr|Q9DD46|Q9DD46_CHICK	0.079867247	8.225658337	1.06942313	0.308330267	0.786428587	-5.190711688	ALDH6 ALDH1A3	Aldehyde dehydrogenase
tr|Q5ZHP2|Q5ZHP2_CHICK	0.082322509	7.997570706	1.055116046	0.314534708	0.787942576	-5.191375125	OARD1 RCJMB04_34o8	Macro domain-containing protein
tr|F1NRE4|F1NRE4_CHICK	-0.11478206	7.236004508	-1.023246451	0.328691823	0.791915421	-5.192248733	ST6GAL1	Beta-galactoside alpha-2,6-sialyltransferase 1
tr|E1C5L8|E1C5L8_CHICK	-0.07043875	8.064155955	-1.057116848	0.313661424	0.787942576	-5.192737735	MRPL44	Uncharacterized protein
tr|A0A3Q2U6Y3|A0A3Q2U6Y3_CHICK	0.055587751	6.826530378	0.988827598	0.34450635	0.797831739	-5.192872954	TP53BP1	Uncharacterized protein
tr|E1C4H6|E1C4H6_CHICK	0.060244699	7.500550501	1.036275823	0.322847628	0.791915421	-5.193333523	LSM4	U6 snRNA-associated Sm-like protein LSm4
tr|E1BQ58|E1BQ58_CHICK	0.089834026	6.448847582	0.957116923	0.359561935	0.801409215	-5.194879695	MRRF	RRF domain-containing protein
sp|P27177|PRIO_CHICK	0.068246473	7.383841229	1.026132493	0.327390589	0.791915421	-5.195518244	PRNP PRN-P	Major prion protein homolog (65-21 protein) (Acetylcholine receptor-inducing activity) (ARIA) (PR-LP)
tr|A0A3Q2U5C1|A0A3Q2U5C1_CHICK	0.128031626	6.27905959	0.934652114	0.370510492	0.807090599	-5.196042696	IDNK	Gluconokinase (EC 2.7.1.12)
tr|A0A3Q3AAT9|A0A3Q3AAT9_CHICK	0.065378157	7.816565107	1.04401166	0.319414662	0.791290356	-5.196109257	NBEAL2	Uncharacterized protein
tr|Q5ZIK5|Q5ZIK5_CHICK	0.105305838	7.451449872	1.02677271	0.327102453	0.791915421	-5.196551197	C1H21ORF59 RCJMB04_25g7	Uncharacterized protein
tr|E1C7H6|E1C7H6_CHICK	0.073215378	7.749845716	1.039722318	0.321314773	0.791495565	-5.196976642	SERPINF1	SERPIN domain-containing protein
tr|A0A1D5P6L7|A0A1D5P6L7_CHICK	0.093041802	7.916452436	1.047284251	0.317970621	0.790903361	-5.196987135	UBE4A	U-box domain-containing protein
tr|E1BR90|E1BR90_CHICK	0.089445927	8.254062425	1.067405062	0.30919978	0.786454857	-5.197179121	CHST12	Carbohydrate sulfotransferase (EC 2.8.2.-)
tr|F1NZJ2|F1NZJ2_CHICK	0.09477735	8.899140106	1.032900199	0.324354245	0.791915421	-5.197186769	HK1	Uncharacterized protein
tr|A0A1D5PCU0|A0A1D5PCU0_CHICK	0.059252918	7.503336403	1.035152747	0.323348301	0.791915421	-5.197214859	ATP6V0A4	V-type proton ATPase subunit a
tr|A0A1D5PSD3|A0A1D5PSD3_CHICK	-0.051187642	7.477486929	-1.030640824	0.325365578	0.791915421	-5.197341577	NA	Uncharacterized protein
tr|F1NNH9|F1NNH9_CHICK	-0.080323125	8.250099568	-1.059211133	0.312749293	0.787942576	-5.197367999	TOMM70	TPR_REGION domain-containing protein
tr|Q5F4B9|Q5F4B9_CHICK	-0.060560976	8.157169838	-1.057309531	0.31357742	0.787942576	-5.197561658	ABCD3 RCJMB04_1c12	Uncharacterized protein
tr|E1C5Z6|E1C5Z6_CHICK	-0.058847321	7.507448426	-1.031509972	0.324976255	0.791915421	-5.198208912	WIPF3	WH2 domain-containing protein
tr|A0A1L1RNV8|A0A1L1RNV8_CHICK	-0.049386284	7.980956106	-1.047441823	0.317901216	0.790903361	-5.198350023	CHCHD3	MICOS complex subunit
tr|E1BTI7|E1BTI7_CHICK	-0.101383896	7.871434071	-1.042792967	0.319953666	0.791290356	-5.198936163	TINAG	SMB domain-containing protein
tr|A0A1D5PQI1|A0A1D5PQI1_CHICK	-0.206306099	7.533934526	-1.034700978	0.323549865	0.791915421	-5.199787267	LGALS3	Galectin
tr|F1NKV0|F1NKV0_CHICK	-0.048019205	8.179457119	-1.054923089	0.314619025	0.787942576	-5.199911348	DNAJB4	J domain-containing protein
tr|A0A1D5NXV3|A0A1D5NXV3_CHICK	0.059371957	8.496302991	1.063408335	0.310927294	0.787942576	-5.200026864	NA	TPR_REGION domain-containing protein
sp|Q9W6H0|MIME_CHICK	0.147185893	8.361659558	1.060814338	0.312052397	0.787942576	-5.200262393	OGN	Mimecan (Osteoglycin)
sp|Q5ZIN0|ABD12_CHICK	0.08058929	8.553232717	1.056962333	0.3137288	0.787942576	-5.200661811	ABHD12 RCJMB04_24m17	Lysophosphatidylserine lipase ABHD12 (EC 3.1.-.-) (2-arachidonoylglycerol hydrolase ABHD12) (Abhydrolase domain-containing protein 12) (Monoacylglycerol lipase ABHD12) (EC 3.1.1.23) (Oxidized phosphatidylserine lipase ABHD12) (EC 3.1.-.-)
sp|Q5ZLD7|VPS53_CHICK	0.078966883	7.418416435	1.023131345	0.3287438	0.791915421	-5.200723141	VPS53 RCJMB04_6k3	Vacuolar protein sorting-associated protein 53 homolog
tr|A0A1D5PCU1|A0A1D5PCU1_CHICK	-0.079254208	7.982500191	-1.044219075	0.319322994	0.791290356	-5.20075158	SLC25A5	Uncharacterized protein
tr|A0A1L1RQQ1|A0A1L1RQQ1_CHICK	-0.097651445	7.499538751	-1.026756572	0.327109714	0.791915421	-5.201051172	APOA1BP AIBP	NAD(P)H-hydrate epimerase (EC 5.1.99.6) (Apolipoprotein A-I-binding protein) (AI-BP) (NAD(P)HX epimerase)
tr|A0A3Q2UA96|A0A3Q2UA96_CHICK	-0.092963178	8.956608013	-1.006201809	0.336455004	0.795755125	-5.201291129	CCT3	T-complex protein 1 subunit gamma
tr|A0A1L1RRC3|A0A1L1RRC3_CHICK	-0.062698444	7.99508735	-1.044279172	0.319296437	0.791290356	-5.202166629	SMARCE1	HMG box domain-containing protein
tr|E1C7A6|E1C7A6_CHICK	0.076864823	7.346841325	1.014023222	0.332876021	0.791915421	-5.202744736	OMA1	Peptidase_M48 domain-containing protein
tr|A0A1D5Q008|A0A1D5Q008_CHICK	-0.057328359	7.455571463	-1.02374301	0.328467666	0.791915421	-5.203596444	MPI	Mannose-6-phosphate isomerase (EC 5.3.1.8)
tr|A0A1D5PUU6|A0A1D5PUU6_CHICK	-0.071098807	7.724273188	-1.032628051	0.324475938	0.791915421	-5.204117332	SPTBB4L	PH domain-containing protein
tr|E1C8M8|E1C8M8_CHICK	-0.071354298	7.977920676	-1.041550975	0.320503676	0.791495565	-5.204182782	ABAT	Uncharacterized protein
tr|F1NG97|F1NG97_CHICK	0.103077213	7.344414058	1.016642319	0.331683861	0.791915421	-5.205263941	AMPD3	AMP deaminase (EC 3.5.4.6)
tr|A0A1L1RXM8|A0A1L1RXM8_CHICK	0.095506001	7.36340315	1.013348949	0.333183449	0.791915421	-5.205404363	TMEM165	GDT1 family protein
tr|A0A3Q2U3X0|A0A3Q2U3X0_CHICK	-0.219024005	7.136224422	-1.009277164	0.335044392	0.793905519	-5.206171568	LOC101750889	LRRCT domain-containing protein
tr|A0A1L1RYW0|A0A1L1RYW0_CHICK	0.067837576	7.822774692	1.032288226	0.324627942	0.791915421	-5.206296822	EIF2A	Eukaryotic translation initiation factor 2A (eIF-2A)
tr|E1C735|E1C735_CHICK	0.058860804	6.934877441	0.984341622	0.346607878	0.799807343	-5.207064479	MAT1A	S-adenosylmethionine synthase (EC 2.5.1.6)
tr|F1P006|F1P006_CHICK	0.058644695	8.790087023	1.033165593	0.324235604	0.791915421	-5.207436528	TOLLIP	Toll-interacting protein
tr|F1N977|F1N977_CHICK	-0.045228247	6.431351693	-0.946461118	0.364725933	0.806829356	-5.208150638	LDAH	Lipid droplet-associated hydrolase
sp|P67966|CSRP1_CHICK	0.161526957	8.828368231	1.020638609	0.32987092	0.791915421	-5.208561753	CSRP1 CSRP	Cysteine and glycine-rich protein 1 (Cysteine-rich protein 1) (CRP) (CRP1)
tr|E1BX02|E1BX02_CHICK	-0.057066418	8.423304549	-1.054234049	0.314920252	0.787942576	-5.20932175	PSMD2	26S proteasome non-ATPase regulatory subunit 2
tr|A0A1D5P307|A0A1D5P307_CHICK	0.129523344	7.723961604	1.02548838	0.32768067	0.791915421	-5.209483395	ITGA3	Integrin_alpha2 domain-containing protein
tr|A0A1D5PBQ1|A0A1D5PBQ1_CHICK	-0.073562778	7.431411606	-1.014513513	0.33265261	0.791915421	-5.209947457	MFF	Uncharacterized protein
tr|E1BV97|E1BV97_CHICK	0.060373186	7.846912698	1.028443054	0.326351585	0.791915421	-5.210581367	POLR2C	RPOLD domain-containing protein
tr|Q5F3D2|Q5F3D2_CHICK	-0.056836987	7.842657248	-1.028960949	0.326119037	0.791915421	-5.211842489	HNRNPH3 RCJMB04_21b18	Uncharacterized protein
tr|R4GMK6|R4GMK6_CHICK	-0.08241539	6.962031273	-0.98424849	0.346651606	0.799807343	-5.211887774	NOL9	CLP1_P domain-containing protein
tr|F1N9A6|F1N9A6_CHICK	0.043209561	7.64409678	1.022664637	0.32895461	0.791915421	-5.211952707	RNF20	E3 ubiquitin protein ligase (EC 2.3.2.27)
sp|Q5ZJN2|RB11A_CHICK	-0.090999262	7.911216019	-1.029031791	0.326087236	0.791915421	-5.212760221	RAB11A RCJMB04_16p4	Ras-related protein Rab-11A
tr|F1NXZ7|F1NXZ7_CHICK	-0.112602133	7.812423227	-1.026900544	0.327044943	0.791915421	-5.213047096	FAHD1	FAA_hydrolase domain-containing protein
tr|A0A1D5PKA3|A0A1D5PKA3_CHICK	-0.105585282	7.750001285	-1.02529781	0.327766531	0.791915421	-5.213069818	D2HGDH	FAD-binding PCMH-type domain-containing protein
tr|A0A1D5P3B1|A0A1D5P3B1_CHICK	0.045827591	8.199859115	1.040558301	0.320943784	0.791495565	-5.213279622	RPL11	Uncharacterized protein
tr|E1C6N5|E1C6N5_CHICK	-0.05106549	8.837939492	-1.021131713	0.32964773	0.791915421	-5.213501033	DLAT	Acetyltransferase component of pyruvate dehydrogenase complex (EC 2.3.1.12)
tr|A0A1D5PWG6|A0A1D5PWG6_CHICK	0.047990701	7.365161426	1.00584331	0.336619725	0.795755125	-5.213635997	NF1	Neurofibromin
tr|A0A3Q3ASF8|A0A3Q3ASF8_CHICK	0.10140172	7.665591845	1.019816424	0.330243308	0.791915421	-5.213714244	NA	Uncharacterized protein
tr|E1BWG6|E1BWG6_CHICK	0.048802445	7.366838438	1.005154565	0.336936353	0.795755125	-5.213863334	RCOR1	Uncharacterized protein
tr|A0A1D5PPM5|A0A1D5PPM5_CHICK	-0.077589342	8.087502454	-1.036712381	0.322653164	0.791915421	-5.213900903	CA8	Alpha-carbonic anhydrase domain-containing protein
tr|A0A1D5PPQ9|A0A1D5PPQ9_CHICK	-0.059773571	8.496512612	-1.0469254	0.318128726	0.790903361	-5.214002218	KIAA1324L	Uncharacterized protein
tr|A0A3Q2U474|A0A3Q2U474_CHICK	0.205672731	7.413227266	1.004608542	0.337187525	0.795910773	-5.214021125	NA	Ig-like domain-containing protein
tr|A0A1L1RUW5|A0A1L1RUW5_CHICK	-0.077159277	7.544103499	-1.010135903	0.334651282	0.793847619	-5.21468507	NMI	Uncharacterized protein
tr|A0A1D5Q032|A0A1D5Q032_CHICK	0.117190971	8.589034862	1.043410712	0.319680365	0.791290356	-5.215442995	CAP1	Adenylyl cyclase-associated protein
tr|A0A1D5P4F3|A0A1D5P4F3_CHICK	0.225589222	8.148765828	1.033546341	0.324065452	0.791915421	-5.216009677	GBP4L	GB1/RHD3-type G domain-containing protein
tr|A0A3Q2UJM6|A0A3Q2UJM6_CHICK	0.093248073	8.121703924	1.031276071	0.325080994	0.791915421	-5.216461755	MLEC	Malectin domain-containing protein
tr|Q5F387|Q5F387_CHICK	0.079222841	8.354937179	1.043912269	0.319458595	0.791290356	-5.216518493	SF3A3 RCJMB04_28g11	Matrin-type domain-containing protein
tr|E1C6A7|E1C6A7_CHICK	0.06330144	7.064814776	0.983324226	0.34708579	0.799807343	-5.216590947	ZCCHC11	Uncharacterized protein
tr|Q5ZHR7|Q5ZHR7_CHICK	0.061172397	8.260985498	1.040020692	0.321182325	0.791495565	-5.216901429	CLTA RCJMB04_33p3	Clathrin light chain
tr|E1C4J0|E1C4J0_CHICK	0.065888625	6.411590914	0.936461941	0.36961975	0.807090599	-5.217133907	KPNA5	IBB domain-containing protein
tr|A0A3Q2U536|A0A3Q2U536_CHICK	-0.054952166	7.175881977	-0.997735201	0.340361059	0.795953398	-5.217212606	LOC101751687	RanBP2-type domain-containing protein
sp|P02112|HBB_CHICK	0.332992879	7.894121444	1.024610343	0.328076406	0.791915421	-5.217251316	HBB	Hemoglobin subunit beta (Beta-globin) (Hemoglobin beta chain)
tr|A0A3Q3AFD8|A0A3Q3AFD8_CHICK	-0.062717683	8.619001947	-1.037329723	0.32237832	0.791915421	-5.217310384	SEC16A	Protein transport protein sec16
sp|Q8JG30|ST1B1_CHICK	0.142756453	7.638040799	1.013742791	0.333003855	0.791915421	-5.217418518	SULT1B1 SULT1B	Sulfotransferase family cytosolic 1B member 1 (ST1B1) (Sulfotransferase 1B1) (EC 2.8.2.-)
tr|A0A1D5NWU4|A0A1D5NWU4_CHICK	0.05126816	7.220607411	0.994821183	0.341713102	0.796405322	-5.217440446	COMMD4	COMM domain-containing protein
tr|A0A1L1RZ64|A0A1L1RZ64_CHICK	0.107637743	7.74259364	1.016135969	0.331914095	0.791915421	-5.218382149	HMGCS1	3-hydroxy-3-methylglutaryl coenzyme A synthase (HMG-CoA synthase) (EC 2.3.3.10)
tr|A0A1D5PVL4|A0A1D5PVL4_CHICK	0.048277576	7.958887758	1.024103533	0.328304989	0.791915421	-5.218598844	EIF3F	MPN domain-containing protein
tr|A0A1L1RUE7|A0A1L1RUE7_CHICK	0.050040424	6.627177015	0.953923404	0.361104032	0.802162398	-5.21939091	PSMB6	Proteasome subunit beta (EC 3.4.25.1)
tr|A0A1D5PF61|A0A1D5PF61_CHICK	0.072686971	6.695706015	0.951959269	0.362054836	0.803619967	-5.220421881	RIC8B	Uncharacterized protein
tr|A0A3Q2U1Z0|A0A3Q2U1Z0_CHICK	0.065251975	7.761662068	1.016317106	0.331831719	0.791915421	-5.220739027	BOP1	Ribosome biogenesis protein BOP1 (Block of proliferation 1 protein)
tr|Q5ZJ46|Q5ZJ46_CHICK	0.052521911	7.033847142	0.9730076	0.351959037	0.800052901	-5.220762945	GABPA RCJMB04_20n8	Uncharacterized protein
tr|A0A1D5PAJ8|A0A1D5PAJ8_CHICK	-0.079881182	8.442627912	-1.040234191	0.321087578	0.791495565	-5.222238122	ATP6V1C2	V-type proton ATPase subunit C
tr|A0A1D5PUB7|A0A1D5PUB7_CHICK	0.09668302	7.530788847	1.006106914	0.3364986	0.795755125	-5.222573392	AGPAT3	PlsC domain-containing protein
tr|F1NMT5|F1NMT5_CHICK	-0.049619823	8.015292795	-1.02271623	0.328931301	0.791915421	-5.222729324	RAB10	Ras-related protein Rab-10
sp|Q5ZL72|CH60_CHICK	-0.074624831	9.053318424	-0.968379834	0.35416109	0.800776865	-5.223479746	HSPD1 HSP60 RCJMB04_7g5	60 kDa heat shock protein, mitochondrial (EC 5.6.1.7) (60 kDa chaperonin) (Chaperonin 60) (CPN60) (Heat shock protein 60) (HSP-60) (Hsp60)
sp|Q7T2U9|TFCP2_CHICK	0.08636737	7.127957764	0.974343436	0.351325248	0.799826712	-5.224884753	TFCP2	Transcription factor CP2
sp|P50460|CSRP2_CHICK	0.102150143	8.077312209	1.026084102	0.327412376	0.791915421	-5.225077069	CSRP2	Cysteine and glycine-rich protein 2 (Beta-cysteine-rich protein) (Beta-CRP) (Cysteine-rich protein 2) (CRP2)
sp|Q5ZJZ6|NCBP1_CHICK	0.063500759	7.466298406	0.99766007	0.340395869	0.795953398	-5.225343192	NCBP1 CBP80 RCJMB04_14d7	Nuclear cap-binding protein subunit 1 (80 kDa nuclear cap-binding protein) (CBP80) (NCBP 80 kDa subunit)
tr|F1NHL2|F1NHL2_CHICK	0.063586576	8.76616217	1.017673237	0.331215475	0.791915421	-5.225405822	CAND1	TIP120 domain-containing protein
tr|A0A3Q2U5L9|A0A3Q2U5L9_CHICK	-0.071375423	8.0075111	-1.018598213	0.330795639	0.791915421	-5.22664606	RPS6KA1L	Ribosomal protein S6 kinase (EC 2.7.11.1)
tr|A0A1D5PZT0|A0A1D5PZT0_CHICK	-0.05670433	6.47753837	-0.924997228	0.375288093	0.808344656	-5.227809783	MAN1A2	alpha-1,2-Mannosidase (EC 3.2.1.-)
tr|F1P107|F1P107_CHICK	0.087954689	7.139287688	0.980833034	0.348258031	0.799807343	-5.227922226	TPRG1L	HSac2 domain-containing protein
tr|F1N8K3|F1N8K3_CHICK	-0.057293496	7.982483535	-1.014784606	0.332529129	0.791915421	-5.228579045	ARFGAP1	Arf-GAP domain-containing protein
tr|A0A3Q2UII4|A0A3Q2UII4_CHICK	0.10198927	7.292460453	0.981425201	0.347979123	0.799807343	-5.229963492	NA	Uncharacterized protein
tr|A0A1D5P8R8|A0A1D5P8R8_CHICK	0.114738003	6.618576979	0.93591446	0.369889043	0.807090599	-5.230352151	FAM234B	Protein FAM234B
tr|E1C3D2|E1C3D2_CHICK	0.051510527	8.060147257	1.015204506	0.332337933	0.791915421	-5.230364178	SEPT2	Septin-type G domain-containing protein
tr|Q8JIG5|Q8JIG5_CHICK	-0.330624443	7.619708536	-1.004127576	0.337408884	0.795953398	-5.231094949	ogchi OGCHI ORM1	Alpha-1-acid glycoprotein
tr|F1NCK8|F1NCK8_CHICK	0.078898505	7.600643509	0.99734779	0.340540583	0.795953398	-5.231239546	GYPC	Glycophorin C
sp|Q5ZKW2|LZIC_CHICK	-0.068142945	7.995862806	-1.013131055	0.33328284	0.791915421	-5.231347865	LZIC RCJMB04_8o19	Protein LZIC (Leucine zipper and CTNNBIP1 domain-containing protein) (Leucine zipper and ICAT homologous domain-containing protein)
tr|E1C297|E1C297_CHICK	-0.141587718	7.368030263	-0.989040864	0.344406675	0.797831739	-5.231540934	MGST3	Uncharacterized protein
tr|F1NTJ1|F1NTJ1_CHICK	0.086462138	7.488866183	0.997689711	0.340382135	0.795953398	-5.231651317	SLC2A14	MFS domain-containing protein
sp|P18946|CYB_CHICK	-0.07956834	7.563952223	-0.997462677	0.340487338	0.795953398	-5.231848067	MT-CYB COB CYTB MTCYB	Cytochrome b (Complex III subunit 3) (Complex III subunit III) (Cytochrome b-c1 complex subunit 3) (Ubiquinol-cytochrome-c reductase complex cytochrome b subunit)
tr|E1C038|E1C038_CHICK	-0.072768132	8.045791618	-1.013694879	0.3330257	0.791915421	-5.231889945	GUK1	Guanylate kinase-like domain-containing protein
tr|Q5ZHW8|Q5ZHW8_CHICK	0.072321339	7.623488014	1.000901861	0.338896247	0.795953398	-5.232384389	RPS14 RCJMB04_32i2	Uncharacterized protein
tr|A0A1D5PY18|A0A1D5PY18_CHICK	0.051950325	7.508655824	0.988441018	0.344687083	0.797831739	-5.234774564	STX2	t-SNARE coiled-coil homology domain-containing protein
tr|Q5ZMN1|Q5ZMN1_CHICK	0.087000875	8.222264652	1.022936039	0.328832007	0.791915421	-5.235047356	G3BP1 RCJMB04_1j5	Uncharacterized protein
tr|A0A1D5NZ30|A0A1D5NZ30_CHICK	-0.05139729	8.626138203	-1.014304147	0.332747998	0.791915421	-5.235444806	NCL	Nucleolin
tr|A0A1D5PSF4|A0A1D5PSF4_CHICK	0.132862157	7.802265686	1.000708335	0.338985634	0.795953398	-5.235519522	ACOT4	BAAT_C domain-containing protein
tr|A0A3Q3AUG2|A0A3Q3AUG2_CHICK	0.050917669	8.346827145	1.019765201	0.330266519	0.791915421	-5.235795361	EEA1	FYVE-type domain-containing protein
tr|F1NW50|F1NW50_CHICK	0.058233504	7.760259216	0.998507411	0.340003428	0.795953398	-5.236318436	ATP6V1H	V-type proton ATPase subunit H
tr|A0A1D5PTV1|A0A1D5PTV1_CHICK	0.111933098	8.104827609	1.007705873	0.33576457	0.795173425	-5.236938758	AOC3	Amine oxidase (EC 1.4.3.-)
tr|E1C4H4|E1C4H4_CHICK	0.088783284	7.688270049	0.994534707	0.341846232	0.796405322	-5.237458112	PODN	LRRNT domain-containing protein
tr|A0A140T8H8|A0A140T8H8_CHICK	0.231605653	7.862406874	1.000430017	0.339114216	0.795953398	-5.237465175	RBP	Folate_rec domain-containing protein
tr|A0A1D5P1V6|A0A1D5P1V6_CHICK	-0.080062565	7.713336346	-0.995981239	0.341174389	0.796135349	-5.238105654	PHKB	Phosphorylase b kinase regulatory subunit
sp|Q90733|COT2_CHICK	0.063742519	6.904821565	0.94691733	0.364503763	0.806753305	-5.238424233	NR2F2 TFCOUP2	COUP transcription factor 2 (COUP-TF2) (COUP transcription factor II) (COUP-TF II) (Nuclear receptor subfamily 2 group F member 2)
tr|A0A1D5PPA8|A0A1D5PPA8_CHICK	-0.081029914	8.343824061	-1.022475573	0.329040038	0.791915421	-5.238545799	AHCY	AdoHcyase_NAD domain-containing protein
tr|A0A1D5PAP2|A0A1D5PAP2_CHICK	0.077830628	7.145129513	0.96756849	0.35454818	0.800800088	-5.239164714	RRP1B	Uncharacterized protein
tr|E1BU66|E1BU66_CHICK	0.063001856	8.346902562	1.020632351	0.329873754	0.791915421	-5.240628849	RPL38	Uncharacterized protein
tr|A0A1D5PGJ1|A0A1D5PGJ1_CHICK	-0.074380865	7.945332073	-0.996856437	0.340768373	0.796052708	-5.241431236	PITPNA	Uncharacterized protein
tr|A0A1D5P384|A0A1D5P384_CHICK	-0.05053687	7.83442765	-0.994556223	0.341836232	0.796405322	-5.241500959	NDUFB7	Uncharacterized protein
tr|F1NZH6|F1NZH6_CHICK	-0.080368807	7.596075501	-0.987845636	0.34496557	0.798046358	-5.241883427	PECR	Uncharacterized protein
tr|F1NS44|F1NS44_CHICK	0.08049004	8.070114981	1.000618531	0.339027119	0.795953398	-5.242743467	UHRF2	Uncharacterized protein
tr|A0A1D5P2K1|A0A1D5P2K1_CHICK	0.04501131	7.73468221	0.990759413	0.343604232	0.797831739	-5.242768315	RAD23A	Uncharacterized protein
sp|P84169|PSD13_CHICK	-0.04884357	8.629713023	-1.009734114	0.334835169	0.793847619	-5.242858414	PSMD13	26S proteasome non-ATPase regulatory subunit 13 (26S proteasome regulatory subunit RPN9) (26S proteasome regulatory subunit S11) (26S proteasome regulatory subunit p40.5)
tr|F1NA82|F1NA82_CHICK	-0.099428649	6.919159528	-0.949021198	0.363480453	0.805318219	-5.242932927	SGTB	TPR_REGION domain-containing protein
sp|Q5F4B3|TMLH_CHICK	-0.059650247	7.946555266	-0.996374705	0.340991811	0.796135349	-5.243659859	TMLHE RCJMB04_1d18	Trimethyllysine dioxygenase, mitochondrial (EC 1.14.11.8) (Epsilon-trimethyllysine 2-oxoglutarate dioxygenase) (TML hydroxylase) (TML-alpha-ketoglutarate dioxygenase) (TML dioxygenase) (TMLD)
tr|E1BWX5|E1BWX5_CHICK	0.061327735	7.472777209	0.971195982	0.352819885	0.800776865	-5.245451171	NOXA1	Uncharacterized protein
tr|F1P1G4|F1P1G4_CHICK	-0.053346054	7.874621572	-0.993562035	0.342298535	0.797026832	-5.245522457	RAB43	Uncharacterized protein
sp|Q5ZKB9|DDX6_CHICK	-0.074681247	8.544272384	-1.011046592	0.334234764	0.793299748	-5.245741148	DDX6 RCJMB04_11n24	Probable ATP-dependent RNA helicase DDX6 (EC 3.6.4.13) (DEAD box protein 6)
tr|A0A1D5P8M8|A0A1D5P8M8_CHICK	-0.060381067	7.843872943	-0.990174582	0.343877154	0.797831739	-5.246590561	LRRFIP2	Uncharacterized protein
tr|F1NBM0|F1NBM0_CHICK	-0.047882499	6.493674349	-0.91157065	0.382004203	0.810766514	-5.246665798	OGFOD1	Fe2OG dioxygenase domain-containing protein
tr|A0A1D5PD16|A0A1D5PD16_CHICK	0.08470927	7.343687023	0.963552793	0.35646856	0.800800088	-5.247302411	DNAH10	Uncharacterized protein
tr|A0A1D5PKK3|A0A1D5PKK3_CHICK	-0.045892157	7.374343796	-0.96682958	0.354900979	0.800800088	-5.247934727	MRPL53	Uncharacterized protein
tr|A0A1L1RPC1|A0A1L1RPC1_CHICK	0.251477923	7.38006412	0.97476407	0.35112585	0.799807343	-5.248277502	NUGGC	Uncharacterized protein
tr|A0A3Q2U2D3|A0A3Q2U2D3_CHICK	0.055351798	7.23029164	0.960012333	0.358167886	0.800800088	-5.248894501	NA	RIX1 domain-containing protein
tr|A0A1D5PH79|A0A1D5PH79_CHICK	0.062205644	9.242082422	0.925121679	0.375226234	0.808344656	-5.249577783	EHD2	Uncharacterized protein
tr|A0A1D5PYY2|A0A1D5PYY2_CHICK	0.050034027	7.602060927	0.975963878	0.350557539	0.799807343	-5.249710941	LAMTOR2	Robl_LC7 domain-containing protein
tr|E1BZ19|E1BZ19_CHICK	-0.05996567	8.637059322	-0.991077881	0.343455679	0.797831739	-5.249818666	TOP2B	DNA topoisomerase 2 (EC 5.6.2.2)
tr|A0A1D5PFA1|A0A1D5PFA1_CHICK	-0.109495239	7.123761689	-0.95448429	0.360832847	0.802162398	-5.250160491	ZC2HC1A	Uncharacterized protein
tr|A0A1D5P3I6|A0A1D5P3I6_CHICK	-0.094843489	8.196144139	-1.001121852	0.338794658	0.795953398	-5.250256708	FKBP3	Peptidylprolyl isomerase (EC 5.2.1.8)
tr|F1P291|F1P291_CHICK	0.075619705	7.434369957	0.968492965	0.35410714	0.800776865	-5.250750882	SPARC	SPARC
tr|A0A1D5PLL4|A0A1D5PLL4_CHICK	-0.058634506	6.890396211	-0.928338657	0.373629718	0.808344656	-5.251214582	FZD6	Frizzled-6
tr|F1P2G2|F1P2G2_CHICK	-0.079754757	7.920339121	-0.988779547	0.344528812	0.797831739	-5.251468135	EPS15L1	Uncharacterized protein
tr|F1NV68|F1NV68_CHICK	-0.063289052	7.364173287	-0.961272837	0.35756221	0.800800088	-5.25157403	KPNA3	Importin subunit alpha
tr|F6X9L1|F6X9L1_CHICK	0.057320306	7.735277708	0.980230291	0.348542086	0.799807343	-5.251971611	LCMT1	Leucine carboxyl methyltransferase 1 (EC 2.1.1.233)
tr|A0A1D5PR60|A0A1D5PR60_CHICK	-0.062198603	7.999613339	-0.991204454	0.343396652	0.797831739	-5.252338768	MTDH	Uncharacterized protein
tr|F1NEI8|F1NEI8_CHICK	0.05281456	7.17501504	0.951757191	0.36215276	0.803619967	-5.252532922	PARN	R3H domain-containing protein
tr|F1NBY5|F1NBY5_CHICK	0.046146059	8.298846794	0.998879609	0.339831152	0.795953398	-5.252934425	TBC1D15	Rab-GAP TBC domain-containing protein
tr|A0A3Q3A731|A0A3Q3A731_CHICK	-0.105112394	8.408714457	-1.005489998	0.336782121	0.795755125	-5.25341986	NA	Uncharacterized protein
tr|A0A1D5P5I0|A0A1D5P5I0_CHICK	0.08478294	7.855312616	0.979072822	0.34908804	0.799807343	-5.253853904	IFIH1	Uncharacterized protein
tr|F1NHG6|F1NHG6_CHICK	-0.078936685	7.671034893	-0.976800692	0.350161563	0.799807343	-5.254362455	FAM162A	Uncharacterized protein
tr|F1P573|F1P573_CHICK	0.084021467	7.762299309	0.976684514	0.350216518	0.799807343	-5.254634287	VKORC1L1	VKc domain-containing protein
tr|A0A1D5PQE8|A0A1D5PQE8_CHICK	0.062688419	7.672664856	0.97061734	0.353095165	0.800776865	-5.256326156	GNA13	Uncharacterized protein
tr|A0A1D5PY54|A0A1D5PY54_CHICK	-0.047156705	7.658761906	-0.972966437	0.351978581	0.800052901	-5.256435896	LANCL2	Uncharacterized protein
tr|A0A3Q3AG64|A0A3Q3AG64_CHICK	0.058635262	8.120471015	0.988979317	0.344435438	0.797831739	-5.256499012	LOC423693	Uncharacterized protein
tr|A0A1D5PKG6|A0A1D5PKG6_CHICK	-0.081172617	8.449511942	-1.000322099	0.339164083	0.795953398	-5.257572202	UBE2L3	UBIQUITIN_CONJUGAT_2 domain-containing protein
sp|Q6ITC7|RS13_CHICK	-0.041480993	8.432734177	-0.998041308	0.340219259	0.795953398	-5.258206821	RPS13	40S ribosomal protein S13
tr|A0A3Q2U504|A0A3Q2U504_CHICK	0.062065106	7.351599575	0.950942163	0.362547904	0.80366656	-5.258417186	PROS1	Uncharacterized protein
sp|Q8JG64|PDIA3_CHICK	-0.05335088	8.959241402	-0.943714827	0.366065395	0.80688401	-5.258821799	PDIA3 ERP57 GRP58	Protein disulfide-isomerase A3 (EC 5.3.4.1) (Endoplasmic reticulum resident protein 57) (ER protein 57) (ERp57) (Glucose-regulated thiol oxidoreductase 58 kDa protein)
tr|A0A3Q2UI78|A0A3Q2UI78_CHICK	0.060297122	7.791281055	0.971884267	0.352492645	0.800776865	-5.259216875	KIAA1671	Tankyrase_bdg_C domain-containing protein
tr|A0A1D5PNR0|A0A1D5PNR0_CHICK	-0.072026363	7.386297875	-0.958123027	0.359077086	0.801348136	-5.25975458	RBM8A	RNA-binding protein 8A
tr|E1BVZ7|E1BVZ7_CHICK	-0.052001873	7.843479861	-0.974878855	0.351071451	0.799807343	-5.259823401	DYNLT3	Uncharacterized protein
tr|A0A3Q2TS16|A0A3Q2TS16_CHICK	-0.054366415	7.687736666	-0.968671465	0.354022029	0.800776865	-5.260518942	MARK1	Non-specific serine/threonine protein kinase (EC 2.7.11.1)
tr|E1C8Q5|E1C8Q5_CHICK	-0.056563023	7.701300181	-0.968663237	0.354025952	0.800776865	-5.260883215	ATP6V0A1	V-type proton ATPase subunit a
sp|P02789|TRFE_CHICK	-0.14246043	9.200661849	-0.890632016	0.392645392	0.815600417	-5.262369957	NA	Ovotransferrin (Allergen Gal d III) (Conalbumin) (Serum transferrin) (allergen Gal d 3)
sp|Q5ZHX7|NB5R2_CHICK	0.128874415	8.987808751	0.939700883	0.368029447	0.807090599	-5.262695475	CYB5R2 RCJMB04_32e2	NADH-cytochrome b5 reductase 2 (b5R.2) (EC 1.6.2.2)
tr|A0A1D5PC90|A0A1D5PC90_CHICK	-0.07955317	8.061947689	-0.97882341	0.349205763	0.799807343	-5.263874917	HARS	Uncharacterized protein
tr|F1P2P4|F1P2P4_CHICK	0.070490654	8.121514275	0.979173037	0.349040746	0.799807343	-5.264116617	NAXD	ATP-dependent (S)-NAD(P)H-hydrate dehydratase (EC 4.2.1.93) (ATP-dependent NAD(P)HX dehydratase)
tr|E1BWJ8|E1BWJ8_CHICK	-0.052462271	8.443814262	-0.993090846	0.3425178	0.797105347	-5.264200394	ABI1	Uncharacterized protein
tr|A0A1D5P6E8|A0A1D5P6E8_CHICK	0.080471719	7.540601105	0.953885307	0.361122458	0.802162398	-5.264226837	CDH15	AMP-binding domain-containing protein
tr|A0A1D5PAV1|A0A1D5PAV1_CHICK	0.061692429	5.626781449	0.779284507	0.45264556	0.842109265	-5.26433922	NCKAP1L	Uncharacterized protein
tr|A0A1D5PLZ2|A0A1D5PLZ2_CHICK	-0.139901051	7.737783309	-0.966708602	0.354958764	0.800800088	-5.26434625	SERPIND1	SERPIN domain-containing protein
tr|A0A1L1RWW2|A0A1L1RWW2_CHICK	-0.070036376	6.729373433	-0.9023609	0.386659539	0.813860548	-5.264411749	RIPK2	Receptor-interacting serine/threonine-protein kinase 2 (EC 2.7.11.1) (Tyrosine-protein kinase RIPK2)
tr|A0A1D5PN77|A0A1D5PN77_CHICK	0.058620169	6.956663914	0.91386246	0.380851876	0.810766514	-5.26472097	CIAO1	Probable cytosolic iron-sulfur protein assembly protein CIAO1 (WD repeat-containing protein 39)
tr|E1BTX6|E1BTX6_CHICK	-0.04641377	7.885852793	-0.969590896	0.353583864	0.800776865	-5.265347025	MAT2B	Methionine adenosyltransferase 2 subunit beta (Methionine adenosyltransferase II beta)
tr|A0A1D5PSW5|A0A1D5PSW5_CHICK	0.05957192	8.071255334	0.974921701	0.351051147	0.799807343	-5.266153906	MON2	Uncharacterized protein
tr|A0A1D5P835|A0A1D5P835_CHICK	0.052380724	7.11278996	0.930554432	0.372532879	0.807090599	-5.266492568	NECAP1	DUF1681 domain-containing protein
tr|F1NCV8|F1NCV8_CHICK	-0.071879407	8.145122666	-0.975035196	0.350997368	0.799807343	-5.267537355	ERLEC1	Uncharacterized protein
tr|A0A3Q2TW68|A0A3Q2TW68_CHICK	0.053339969	7.705760782	0.961766518	0.357325197	0.800800088	-5.267769899	AMPD2	AMP deaminase (EC 3.5.4.6)
tr|F1NHS7|F1NHS7_CHICK	-0.057322569	7.13639706	-0.931305674	0.372161523	0.807090599	-5.268410235	AP1S2	AP complex subunit sigma
tr|E1BUH9|E1BUH9_CHICK	0.058045064	7.244932048	0.937313216	0.369201306	0.807090599	-5.268811209	UEVLD	UEV domain-containing protein
tr|F1NAX3|F1NAX3_CHICK	-0.062678444	7.723186905	-0.960890897	0.357745656	0.800800088	-5.26885067	PGP	Glycerol-3-phosphate phosphatase
tr|A0A1D5NWJ7|A0A1D5NWJ7_CHICK	-0.087701833	8.141337594	-0.977328345	0.349912047	0.799807343	-5.269069238	COX7A2L	Uncharacterized protein
tr|A0A1D5PPZ3|A0A1D5PPZ3_CHICK	-0.080710648	8.074243609	-0.973960789	0.351506711	0.799826712	-5.269261628	CD82	Tetraspanin
tr|A0A1D5NZQ0|A0A1D5NZQ0_CHICK	0.053932435	8.606247846	0.980917833	0.348218081	0.799807343	-5.26939581	BRD4	Uncharacterized protein
sp|P00523|SRC_CHICK	0.073054932	7.003485474	0.907589203	0.384011896	0.81266754	-5.269601984	SRC	Proto-oncogene tyrosine-protein kinase Src (EC 2.7.10.2) (Proto-oncogene c-Src) (pp60c-src) (p60-Src)
tr|E1C2C3|E1C2C3_CHICK	0.067972135	8.54104011	0.98411632	0.34671367	0.799807343	-5.270230316	SF3B1	SF3b1 domain-containing protein
tr|E1C8H5|E1C8H5_CHICK	0.044582631	7.687576662	0.957036987	0.359600477	0.801409215	-5.270754672	ATRX	Uncharacterized protein
tr|E1C6N0|E1C6N0_CHICK	-0.053723935	8.309598193	-0.983551644	0.346978921	0.799807343	-5.271086009	PSMD14	MPN domain-containing protein
tr|E1C962|E1C962_CHICK	0.054719947	5.884805203	0.80555757	0.437973406	0.837058532	-5.271680071	LSM1	U6 snRNA-associated Sm-like protein LSm1
tr|F1P3R3|F1P3R3_CHICK	0.047815309	8.406075022	0.985373013	0.346123881	0.799807343	-5.272039905	MAP1A	Uncharacterized protein
tr|E1BTH9|E1BTH9_CHICK	0.064518372	6.740847648	0.89067807	0.392621763	0.815600417	-5.272279718	WASL	Uncharacterized protein
tr|F1N8N7|F1N8N7_CHICK	-0.103154719	9.432087273	-0.839016652	0.419746851	0.83367197	-5.272562061	ITGB1	Integrin beta
tr|E1C1B8|E1C1B8_CHICK	-0.095416248	8.252588968	-0.975653105	0.350704679	0.799807343	-5.272597247	CNOT1	Uncharacterized protein
sp|Q5ZME2|MDHC_CHICK	-0.07161241	8.944281181	-0.932413001	0.371614625	0.807090599	-5.273577219	MDH1 RCJMB04_2g5	Malate dehydrogenase, cytoplasmic (EC 1.1.1.37) (Cytosolic malate dehydrogenase)
tr|F1P2Y2|F1P2Y2_CHICK	0.053827723	8.676169968	0.969765212	0.353500837	0.800776865	-5.273829175	CLIC6	Chloride intracellular channel protein
sp|Q5ZJL4|CLP1_CHICK	0.057647929	7.373279765	0.935935135	0.369878871	0.807090599	-5.27411103	CLP1 RCJMB04_17f4	Polyribonucleotide 5'-hydroxyl-kinase Clp1 (EC 2.7.1.78) (Polyadenylation factor Clp1) (Polynucleotide kinase Clp1) (Pre-mRNA cleavage complex II protein Clp1)
tr|E1BW56|E1BW56_CHICK	-0.050277049	8.297845575	-0.979301985	0.348979899	0.799807343	-5.274122554	CYFIP1	Cytoplasmic FMR1-interacting protein
tr|A0A1D5NVS3|A0A1D5NVS3_CHICK	-0.056627995	7.351847758	-0.933231073	0.371210954	0.807090599	-5.274214689	DPT	Uncharacterized protein
tr|E1C9F5|E1C9F5_CHICK	-0.051410176	8.293734836	-0.979724963	0.348780362	0.799807343	-5.274957648	PITRM1	M16C_associated domain-containing protein
tr|A0A1L1RL74|A0A1L1RL74_CHICK	0.053380119	8.7414849	0.960354255	0.358003519	0.800800088	-5.275212053	DNAJC3	DnaJ homolog subfamily C member 3
tr|A0A3Q3AG75|A0A3Q3AG75_CHICK	-0.097641231	5.676937274	-0.774159718	0.455544188	0.842976429	-5.275503146	NA	Uncharacterized protein
tr|Q7ZT63|Q7ZT63_CHICK	-0.055045943	7.483602103	-0.942862975	0.366481586	0.807090599	-5.275698391	cpsmb7 PSMB7	Proteasome subunit beta (EC 3.4.25.1)
tr|F1NM13|F1NM13_CHICK	-0.051362941	7.953035702	-0.960823086	0.357778232	0.800800088	-5.275816188	ANKMY2	Ankyrin repeat and MYND domain-containing protein 2
tr|F1NLD7|F1NLD7_CHICK	-0.09190281	7.902466007	-0.958607046	0.358844001	0.801348136	-5.275874305	EIF2AK2	Uncharacterized protein
tr|E1C5B7|E1C5B7_CHICK	-0.063947977	6.883284218	-0.900508403	0.387600706	0.813919381	-5.276502225	FARP2	Uncharacterized protein
tr|F1NKJ7|F1NKJ7_CHICK	0.055187413	6.487146614	0.861436917	0.407822901	0.826028846	-5.276938052	ABHD10	AB hydrolase-1 domain-containing protein
tr|A0A1D5Q006|A0A1D5Q006_CHICK	-0.051402601	7.997251851	-0.959795202	0.358272293	0.800800088	-5.277030521	CDV3	Protein CDV3 homolog
tr|F1NEQ6|F1NEQ6_CHICK	-0.055591021	8.079042321	-0.96537071	0.355598271	0.800800088	-5.277109933	PSMA6	Proteasome subunit alpha type (EC 3.4.25.1)
sp|P47836|RS4_CHICK	0.051109382	8.139396225	0.965527313	0.355523373	0.800800088	-5.277503902	RPS4	40S ribosomal protein S4
tr|R4GFB3|R4GFB3_CHICK	0.055124325	8.093988951	0.961028968	0.357679332	0.800800088	-5.27751037	PLCB4	1-phosphatidylinositol 4,5-bisphosphate phosphodiesterase (EC 3.1.4.11)
tr|A0A3Q2TWH7|A0A3Q2TWH7_CHICK	0.116935211	7.53989575	0.944945068	0.36546493	0.80688401	-5.277885515	RNF214	RING-type domain-containing protein
tr|A0A1D5PYE9|A0A1D5PYE9_CHICK	0.074897399	8.067405557	0.96027219	0.358042964	0.800800088	-5.277976681	RUFY1	Uncharacterized protein
tr|A0A3Q2U4K3|A0A3Q2U4K3_CHICK	-0.051075492	7.442053635	-0.93862706	0.368556147	0.807090599	-5.278211702	LOC112530170	SEC63 domain-containing protein
sp|Q08392|GSTA1_CHICK	-0.081742487	7.665064774	-0.945522545	0.365183313	0.80688401	-5.279135451	NA	Glutathione S-transferase (EC 2.5.1.18) (GST class-alpha)
tr|A0A1D5NWM4|A0A1D5NWM4_CHICK	-0.052484802	7.216923854	-0.922462983	0.376549322	0.808344656	-5.27921142	ERBB2	Receptor protein-tyrosine kinase (EC 2.7.10.1)
tr|O42484|O42484_CHICK	-0.082957506	8.405647666	-0.975371829	0.35083789	0.799807343	-5.279696115	HSD17B4	17-beta-hydroxysteroid dehydrogenase type IV
tr|A0A1D5NYI5|A0A1D5NYI5_CHICK	-0.052957253	8.094592496	-0.962355329	0.357042659	0.800800088	-5.279917732	CUL5	CULLIN_2 domain-containing protein
tr|E1BZ56|E1BZ56_CHICK	-0.069717172	7.033420308	-0.90255913	0.386558922	0.813860548	-5.280113099	PSMG2	Proteasome assembly chaperone 2
tr|F1NB02|F1NB02_CHICK	0.058280268	8.134985062	0.961224977	0.357585194	0.800800088	-5.280249258	RPS8	40S ribosomal protein S8
sp|Q5ZJM3|NGLY1_CHICK	-0.049932592	7.729483428	-0.947106297	0.364411766	0.806753305	-5.280734418	NGLY1 RCJMB04_17c15	Peptide-N(4)-(N-acetyl-beta-glucosaminyl)asparagine amidase (PNGase) (EC 3.5.1.52) (N-glycanase 1) (Peptide:N-glycanase)
tr|A0A1L1RLL0|A0A1L1RLL0_CHICK	0.071811031	7.652438371	0.94439685	0.365732421	0.80688401	-5.28087118	RPL24	TRASH domain-containing protein
tr|E1BWG7|E1BWG7_CHICK	0.0608096	6.835422412	0.882135256	0.397021697	0.818939592	-5.28311816	PTER	Uncharacterized protein
tr|A0A1D5P5Y7|A0A1D5P5Y7_CHICK	0.064005255	7.443710015	0.926584998	0.374499424	0.808344656	-5.283295357	FMNL2	Uncharacterized protein
tr|Q5ZLB8|Q5ZLB8_CHICK	-0.065391268	7.754582349	-0.944234416	0.365811704	0.80688401	-5.283362939	RAB22A RCJMB04_6n2	Uncharacterized protein
tr|E1C123|E1C123_CHICK	-0.042892557	8.703232373	-0.954605043	0.360774482	0.802162398	-5.28384761	AHSA1	Aha1_N domain-containing protein
tr|A0A1D5PBC3|A0A1D5PBC3_CHICK	0.089747489	8.52840726	0.966331699	0.355138839	0.800800088	-5.284187362	SCIN	Adseverin
tr|A0A1D5PUI6|A0A1D5PUI6_CHICK	-0.061531076	8.111539378	-0.955322448	0.360427874	0.802162398	-5.284511428	LOC107049545	Uncharacterized protein
sp|P28337|GCST_CHICK	-0.058536739	7.578371562	-0.939508765	0.36812364	0.807090599	-5.284730336	AMT	Aminomethyltransferase, mitochondrial (EC 2.1.2.10) (Glycine cleavage system T protein) (GCVT)
tr|Q5ZMM8|Q5ZMM8_CHICK	0.066073384	7.506452871	0.934920133	0.370378485	0.807090599	-5.285759443	CTBPL RCJMB04_1j12	Uncharacterized protein
tr|A0A1D5P2V5|A0A1D5P2V5_CHICK	0.044158265	8.346953743	0.969151596	0.353793168	0.800776865	-5.285880552	ATP13A1	Cation-transporting ATPase (EC 3.6.3.-)
tr|E1BXR1|E1BXR1_CHICK	0.044941358	8.159928467	0.955913059	0.360142704	0.802059646	-5.287044403	LOC772071	Prefoldin subunit 3
sp|Q5ZL38|SGF29_CHICK	0.053947137	7.33392527	0.916403603	0.379577043	0.810570932	-5.287141891	SGF29 CCDC101 RCJMB04_7p7	SAGA-associated factor 29 (Coiled-coil domain-containing protein 101) (SAGA complex-associated factor 29)
tr|F1P0Z3|F1P0Z3_CHICK	0.074884017	7.499846119	0.926652586	0.374465877	0.808344656	-5.287365363	PLBD2	Phospholipase B-like (EC 3.1.1.-)
tr|E1C4W9|E1C4W9_CHICK	-0.083325066	7.591168889	-0.930637267	0.372491919	0.807090599	-5.287425063	PRKG2	cGMP-dependent protein kinase (EC 2.7.11.12)
tr|F1NGR5|F1NGR5_CHICK	0.051792703	7.547117706	0.9290402	0.373282197	0.808276371	-5.287600185	ADPGK	Uncharacterized protein
tr|F1NBU5|F1NBU5_CHICK	-0.066876739	7.433541089	-0.921404523	0.377076976	0.808344656	-5.287774673	ATP5S	Uncharacterized protein
tr|E1C319|E1C319_CHICK	0.049882592	7.430738057	0.921556391	0.377001236	0.808344656	-5.288052321	STX12	t-SNARE coiled-coil homology domain-containing protein
tr|F1NRH6|F1NRH6_CHICK	0.078626868	8.331098055	0.962990992	0.356737821	0.800800088	-5.288621782	ROCK1	Rho-associated protein kinase (EC 2.7.11.1)
tr|A0A1D5PVG1|A0A1D5PVG1_CHICK	-0.045292366	7.717494269	-0.93680579	0.369450691	0.807090599	-5.288649605	SPTAN1	Spectrin alpha chain, non-erythrocytic 1
tr|A0A3Q2U8X6|A0A3Q2U8X6_CHICK	-0.078508391	6.84054112	-0.881654807	0.397270158	0.818940786	-5.288802373	DYNLT1	Uncharacterized protein
tr|A0A3Q3B0X4|A0A3Q3B0X4_CHICK	0.054307289	7.705174452	0.934108366	0.370778406	0.807090599	-5.290152633	EBP	EXPERA domain-containing protein
sp|Q5F3J5|PSME3_CHICK	0.059783348	7.734672053	0.933927525	0.37086754	0.807090599	-5.291483112	PSME3 RCJMB04_15e19 RCJMB04_5i13	Proteasome activator complex subunit 3 (Activator of multicatalytic protease subunit 3) (Proteasome activator 28 subunit gamma) (PA28g) (PA28gamma)
tr|D2Z1L9|D2Z1L9_CHICK	0.047298633	8.178065469	0.951006924	0.362516495	0.80366656	-5.291658722	LASP1	LIM and SH3 protein 1
tr|E1C2R3|E1C2R3_CHICK	0.079552947	7.239508611	0.905085042	0.38527843	0.813350373	-5.291907161	TSPAN2	Tetraspanin
sp|Q5ZMW3|API5_CHICK	0.077192255	8.451463446	0.961000175	0.357693163	0.800800088	-5.292900298	API5 RCJMB04_1a12	Apoptosis inhibitor 5 (API-5)
tr|A0A3Q2TWF2|A0A3Q2TWF2_CHICK	0.05746342	7.418623749	0.916685153	0.379435981	0.810570932	-5.293055038	LAMTOR1	Uncharacterized protein
tr|A0A1D5PNA9|A0A1D5PNA9_CHICK	0.043095054	7.370648023	0.911114088	0.382234055	0.810766514	-5.293282078	GOLT1B	Uncharacterized protein
tr|Q5F4A2|Q5F4A2_CHICK	-0.053257289	7.33765026	-0.911802988	0.381887272	0.810766514	-5.293388061	PIK3CB RCJMB04_1m2	Phosphatidylinositol 4,5-bisphosphate 3-kinase catalytic subunit (EC 2.7.1.153)
tr|A0A1D5NT61|A0A1D5NT61_CHICK	-0.072788809	8.304987017	-0.958390647	0.358948197	0.801348136	-5.293506695	GLUD1	Glutamate dehydrogenase 1, mitochondrial
tr|A0A3Q2UIA4|A0A3Q2UIA4_CHICK	0.047192991	7.96535539	0.937363356	0.36917667	0.807090599	-5.293835743	STAT6	SH2 domain-containing protein
tr|A0A3Q3AJJ9|A0A3Q3AJJ9_CHICK	0.077832185	6.88494846	0.874061215	0.401211377	0.82240187	-5.293975153	NECTIN1	Uncharacterized protein
sp|Q90611|MMP2_CHICK	0.103811509	7.886049253	0.931582744	0.372024628	0.807090599	-5.295364281	MMP2	72 kDa type IV collagenase (EC 3.4.24.24) (72 kDa gelatinase) (Gelatinase A) (Matrix metalloproteinase-2) (MMP-2)
tr|F1NFM3|F1NFM3_CHICK	0.115096915	7.777256417	0.922029837	0.376765187	0.808344656	-5.295684668	MTMR9	Myotubularin phosphatase domain-containing protein
[truncated: 2,298 more rows]
